# Supplementary material for: N′-[4-(Dimethyl­amino)benzyl­idene]acetohydrazide
Source: Acta Crystallogr Sect E Struct Rep Online. 2009 Aug 22;65(Pt 9):o2197. doi: 10.1107/S1600536809032619 (PMC2969918; doi:10.1107/S1600536809032619)
Supplement: Supplementary file 1 [file e-65-o2197-sup1.cif]

##############################################################################
###                                                                        ###
###        Electronic paper (Acta Crystallographica Section E)             ###
###                                                                        ###
##############################################################################
#                                                                            #
# This CIF contains the data in a paper accepted for publication in Acta     #
# Crystallographica Section E. It conforms to the requirements of Notes      #
# for Authors for Section E, and has been peer reviewed under the auspices   #
# of the IUCr Commission on Journals.                                        #
#                                                                            #
# Full details of the Crystallographic Information File format               #
# are given in the paper "The Crystallographic Information File (CIF):       #
# a New Standard Archive File for Crystallography" by S. R. Hall, F. H.      #
# Allen and I. D. Brown [Acta Cryst. (1991), A47, 655-685].                  #
#                                                                            #
# The current version of the core CIF dictionary is obtainable from          #
# ftp://ftp.iucr.org/pub/cif_core.dic. The current version number is 2.4.    #
#                                                                            #
# Software is freely available for graphical display of the structure(s) in  #
# this CIF.  For information consult the CIF home page http://www.iucr.org/  #
# cif/home.html                                                              #
#                                                                            #
# This file may be used for bona fide research purposes within the           #
# scientific community so long as proper attribution is given to the journal # 
# article from which it was obtained.                                        #
#                                                                            #
##############################################################################
                                             
data_I
_audit_creation_method     SHELXL-97
_chemical_name_systematic
;
<i>N</i>'-[4-(Dimethylamino)benzylidene]acetohydrazide
;
_chemical_name_common     ?
_chemical_formula_moiety     'C11 H15 N3 O'
_chemical_formula_sum     'C11 H15 N3 O'
_chemical_formula_iupac     'C11 H15 N3 O'
_chemical_formula_weight     205.26
_chemical_melting_point     ?
_symmetry_cell_setting     Orthorhombic
_symmetry_space_group_name_H-M     'P b c a '
_symmetry_space_group_name_Hall     '-P 2ac 2ab'
loop_
    _symmetry_equiv_pos_as_xyz
    'x, y, z'
    '-x+1/2, -y, z+1/2'
    'x+1/2, -y+1/2, -z'
    '-x, y+1/2, -z+1/2'
    '-x, -y, -z'
    'x-1/2, y, -z-1/2'
    '-x-1/2, y-1/2, z'
    'x, -y-1/2, z-1/2'
_cell_length_a     8.619(4)
_cell_length_b     20.063(3)
_cell_length_c     26.231(3)
_cell_angle_alpha     90.00
_cell_angle_beta     90.00
_cell_angle_gamma     90.00
_cell_volume     4536(2)
_cell_formula_units_Z     16
_cell_measurement_reflns_used     3944
_cell_measurement_theta_min     1.5
_cell_measurement_theta_max     25.0
_cell_measurement_temperature     223(2)
_exptl_crystal_description     Block
_exptl_crystal_colour     colourless
_exptl_crystal_size_max     0.25
_exptl_crystal_size_mid     0.21
_exptl_crystal_size_min     0.19
_exptl_crystal_density_diffrn     1.202
_exptl_crystal_density_meas     ?
_exptl_crystal_density_method     'not measured'
_exptl_crystal_F_000     1760
_exptl_absorpt_coefficient_mu     0.080
_exptl_absorpt_correction_type     multi-scan
_exptl_absorpt_process_details     '(SADABS; Bruker, 2002)'
_exptl_absorpt_correction_T_min     0.9770
_exptl_absorpt_correction_T_max     0.9793
_exptl_special_details
;
;
_diffrn_ambient_temperature     223(2)
_diffrn_radiation_type     MoK\a
_diffrn_radiation_wavelength     0.71073
_diffrn_radiation_source     'fine-focus sealed tube'
_diffrn_radiation_monochromator     graphite
_diffrn_measurement_device_type     'Bruker SMART CCD area-detector'
_diffrn_measurement_method     '\f and \w'
_diffrn_detector_area_resol_mean     ?
_diffrn_reflns_number     25277
_diffrn_reflns_av_R_equivalents     0.0861
_diffrn_reflns_av_sigmaI/netI     0.0583
_diffrn_reflns_theta_min     1.55
_diffrn_reflns_theta_max     25.01
_diffrn_reflns_theta_full     25.01
_diffrn_measured_fraction_theta_max     0.987
_diffrn_measured_fraction_theta_full     0.987
_diffrn_reflns_limit_h_min     -10
_diffrn_reflns_limit_h_max     10
_diffrn_reflns_limit_k_min     -23
_diffrn_reflns_limit_k_max     23
_diffrn_reflns_limit_l_min     -30
_diffrn_reflns_limit_l_max     27
_diffrn_standards_number     0
_diffrn_standards_interval_count     .
_diffrn_standards_interval_time     .
_diffrn_standards_decay_%     ?
_refine_special_details
;
 Refinement of F^2^ against ALL reflections.  The weighted R-factor wR and
 goodness of fit S are based on F^2^, conventional R-factors R are based
 on F, with F set to zero for negative F^2^. The threshold expression of
 F^2^ > 2sigma(F^2^) is used only for calculating R-factors(gt) etc. and is
 not relevant to the choice of reflections for refinement.  R-factors based
 on F^2^ are statistically about twice as large as those based on F, and R-
 factors based on ALL data will be even larger.
;
_reflns_number_total     3944
_reflns_number_gt     2266
_reflns_threshold_expression     I>2\s(I)
_refine_ls_structure_factor_coef     Fsqd
_refine_ls_matrix_type     full
_refine_ls_R_factor_all     0.1360
_refine_ls_R_factor_gt     0.0809
_refine_ls_wR_factor_gt     0.2244
_refine_ls_wR_factor_ref     0.2598
_refine_ls_goodness_of_fit_ref     1.049
_refine_ls_restrained_S_all     1.049
_refine_ls_number_reflns     3944
_refine_ls_number_parameters     278
_refine_ls_number_restraints     0
_refine_ls_hydrogen_treatment     constr
_refine_ls_weighting_scheme     calc
_refine_ls_weighting_details
                 'calc w=1/[\s^2^(Fo^2^)+(0.1428P)^2^] where P=(Fo^2^+2Fc^2^)/3'
_atom_sites_solution_hydrogens     geom
_atom_sites_solution_primary     direct
_atom_sites_solution_secondary     difmap
_refine_ls_shift/su_max     0.009
_refine_ls_shift/su_mean     0.001
_refine_diff_density_max     0.261
_refine_diff_density_min     -0.246
_refine_ls_extinction_method     'SHELXL97 (Sheldrick, 2008)'
_refine_ls_extinction_coef     0.0088(18)
_refine_ls_extinction_expression
                                  'Fc^*^=kFc[1+0.001xFc^2^\l^3^/sin(2\q)]^-1/4^'
loop_
    _atom_type_symbol
    _atom_type_description
    _atom_type_scat_dispersion_real
    _atom_type_scat_dispersion_imag
    _atom_type_scat_source
    'C' 'C' 0.0033 0.0016
                         'International Tables Vol C Tables 4.2.6.8 and 6.1.1.4'
    'H' 'H' 0.0000 0.0000
                         'International Tables Vol C Tables 4.2.6.8 and 6.1.1.4'
    'N' 'N' 0.0061 0.0033
                         'International Tables Vol C Tables 4.2.6.8 and 6.1.1.4'
    'O' 'O' 0.0106 0.0060
                         'International Tables Vol C Tables 4.2.6.8 and 6.1.1.4'
_computing_data_collection     'SMART (Bruker, 2002)'
_computing_cell_refinement     'SAINT (Bruker, 2002)'
_computing_data_reduction     'SAINT (Bruker, 2002)'
_computing_structure_solution     'SHELXS97 (Sheldrick, 2008)'
_computing_structure_refinement     'SHELXL97 (Sheldrick, 2008)'
_computing_molecular_graphics     'SHELXTL (Sheldrick, 2008)'
_computing_publication_material     'SHELXTL (Sheldrick, 2008)'
loop_
    _atom_site_type_symbol
    _atom_site_label
    _atom_site_fract_x
    _atom_site_fract_y
    _atom_site_fract_z
    _atom_site_U_iso_or_equiv
    _atom_site_adp_type
    _atom_site_calc_flag
    _atom_site_refinement_flags
    _atom_site_occupancy
    _atom_site_disorder_assembly
    _atom_site_disorder_group
    O O1 0.0047(3) 0.29181(12) -0.13459(9) 0.0780(8) Uani d . 1 . .
    O O2 0.1988(3) 0.06574(13) 0.42455(9) 0.0870(9) Uani d . 1 . .
    C C1 -0.2222(5) 0.2853(2) 0.26167(14) 0.0876(12) Uani d . 1 . .
    H H1A -0.2352 0.2920 0.2977 0.131 Uiso calc R 1 . .
    H H1B -0.1581 0.2469 0.2560 0.131 Uiso calc R 1 . .
    H H1C -0.3217 0.2784 0.2461 0.131 Uiso calc R 1 . .
    C C2 -0.0788(5) 0.3912(2) 0.27440(14) 0.0960(13) Uani d . 1 . .
    H H2A -0.1206 0.3847 0.3080 0.144 Uiso calc R 1 . .
    H H2B -0.1011 0.4357 0.2631 0.144 Uiso calc R 1 . .
    H H2C 0.0314 0.3845 0.2752 0.144 Uiso calc R 1 . .
    C C3 -0.1822(4) 0.30188(16) 0.15390(12) 0.0642(9) Uani d . 1 . .
    H H3 -0.2554 0.2715 0.1657 0.077 Uiso calc R 1 . .
    C C4 -0.1112(4) 0.34523(16) 0.18857(12) 0.0609(9) Uani d . 1 . .
    C C5 -0.0040(4) 0.38962(16) 0.16863(13) 0.0705(10) Uani d . 1 . .
    H H5 0.0450 0.4197 0.1903 0.085 Uiso calc R 1 . .
    C C6 0.0317(4) 0.39019(17) 0.11734(13) 0.0711(10) Uani d . 1 . .
    H H6A 0.1039 0.4208 0.1053 0.085 Uiso calc R 1 . .
    C C7 -0.0365(4) 0.34675(16) 0.08350(12) 0.0602(9) Uani d . 1 . .
    C C8 -0.1463(4) 0.30314(16) 0.10280(12) 0.0636(9) Uani d . 1 . .
    H H8 -0.1968 0.2741 0.0807 0.076 Uiso calc R 1 . .
    C C9 0.0084(4) 0.34839(18) 0.03007(12) 0.0678(9) Uani d . 1 . .
    H H9 0.0781 0.3809 0.0194 0.081 Uiso calc R 1 . .
    C C10 -0.0398(4) 0.27958(17) -0.09107(14) 0.0675(10) Uani d . 1 . .
    C C11 -0.1489(5) 0.2237(2) -0.08028(14) 0.0894(12) Uani d . 1 . .
    H H11A -0.1751 0.2236 -0.0447 0.134 Uiso calc R 1 . .
    H H11B -0.1005 0.1821 -0.0890 0.134 Uiso calc R 1 . .
    H H11C -0.2415 0.2292 -0.1002 0.134 Uiso calc R 1 . .
    C C12 0.0762(5) 0.1252(2) 0.01346(13) 0.0932(13) Uani d . 1 . .
    H H12A 0.1036 0.1176 -0.0215 0.140 Uiso calc R 1 . .
    H H12B 0.0797 0.1721 0.0206 0.140 Uiso calc R 1 . .
    H H12C -0.0268 0.1087 0.0196 0.140 Uiso calc R 1 . .
    C C13 0.2661(6) 0.0345(2) 0.02456(15) 0.0972(14) Uani d . 1 . .
    H H13A 0.2679 0.0387 -0.0119 0.146 Uiso calc R 1 . .
    H H13B 0.2141 -0.0060 0.0338 0.146 Uiso calc R 1 . .
    H H13C 0.3705 0.0335 0.0373 0.146 Uiso calc R 1 . .
    C C14 0.1752(4) 0.09738(16) 0.09815(12) 0.0606(9) Uani d . 1 . .
    C C15 0.0720(5) 0.14273(16) 0.12098(12) 0.0684(10) Uani d . 1 . .
    H H15 0.0105 0.1699 0.1005 0.082 Uiso calc R 1 . .
    C C16 0.0610(4) 0.14740(16) 0.17306(12) 0.0670(9) Uani d . 1 . .
    H H16 -0.0087 0.1776 0.1871 0.080 Uiso calc R 1 . .
    C C17 0.1510(4) 0.10824(15) 0.20548(11) 0.0579(9) Uani d . 1 . .
    C C18 0.2550(4) 0.06487(16) 0.18297(12) 0.0616(9) Uani d . 1 . .
    H H18 0.3176 0.0384 0.2036 0.074 Uiso calc R 1 . .
    C C19 0.2681(4) 0.05990(15) 0.13102(12) 0.0647(9) Uani d . 1 . .
    H H19 0.3408 0.0308 0.1173 0.078 Uiso calc R 1 . .
    C C20 0.1307(4) 0.11238(16) 0.26024(12) 0.0642(9) Uani d . 1 . .
    H H20 0.0637 0.1445 0.2732 0.077 Uiso calc R 1 . .
    C C21 0.2309(4) 0.05138(18) 0.37994(13) 0.0684(10) Uani d . 1 . .
    C C22 0.3373(4) -0.00500(18) 0.36685(13) 0.0772(11) Uani d . 1 . .
    H H22A 0.4084 0.0090 0.3408 0.116 Uiso calc R 1 . .
    H H22B 0.2775 -0.0421 0.3547 0.116 Uiso calc R 1 . .
    H H22C 0.3942 -0.0181 0.3967 0.116 Uiso calc R 1 . .
    N N1 -0.0433(3) 0.30740(14) -0.00272(10) 0.0689(8) Uani d . 1 . .
    N N2 0.0109(3) 0.31648(14) -0.05201(10) 0.0716(8) Uani d . 1 . .
    H H2 0.0794 0.3468 -0.0576 0.086 Uiso calc R 1 . .
    N N3 -0.1490(4) 0.34348(16) 0.23945(10) 0.0791(9) Uani d . 1 . .
    N N4 0.1849(4) 0.09056(14) 0.04632(10) 0.0786(9) Uani d . 1 . .
    N N5 0.1997(3) 0.07432(14) 0.29129(10) 0.0647(8) Uani d . 1 . .
    N N6 0.1681(3) 0.08653(14) 0.34201(10) 0.0714(8) Uani d . 1 . .
    H H6 0.1049 0.1182 0.3495 0.086 Uiso calc R 1 . .
loop_
    _atom_site_aniso_label
    _atom_site_aniso_U_11
    _atom_site_aniso_U_22
    _atom_site_aniso_U_33
    _atom_site_aniso_U_12
    _atom_site_aniso_U_13
    _atom_site_aniso_U_23
    O1 0.0901(19) 0.0899(18) 0.0541(16) 0.0010(14) 0.0130(13) -0.0020(12)
    O2 0.105(2) 0.107(2) 0.0488(15) 0.0166(16) 0.0105(14) 0.0072(12)
    C1 0.107(3) 0.093(3) 0.063(2) 0.005(2) 0.020(2) 0.0040(19)
    C2 0.098(3) 0.123(3) 0.068(3) -0.004(3) -0.001(2) -0.026(2)
    C3 0.066(2) 0.068(2) 0.058(2) -0.0080(17) -0.0004(17) 0.0067(16)
    C4 0.063(2) 0.069(2) 0.050(2) 0.0069(17) -0.0043(16) 0.0006(16)
    C5 0.079(3) 0.069(2) 0.064(2) -0.0082(18) -0.002(2) -0.0084(17)
    C6 0.080(3) 0.067(2) 0.067(2) -0.0102(18) 0.003(2) 0.0036(17)
    C7 0.066(2) 0.0609(19) 0.054(2) 0.0026(17) -0.0044(16) 0.0072(15)
    C8 0.072(2) 0.068(2) 0.051(2) -0.0029(18) -0.0065(17) 0.0000(15)
    C9 0.078(3) 0.071(2) 0.054(2) 0.0010(18) 0.0016(18) 0.0029(17)
    C10 0.069(2) 0.077(2) 0.057(2) 0.0096(19) 0.0052(18) 0.0013(18)
    C11 0.098(3) 0.097(3) 0.073(3) -0.023(2) -0.006(2) 0.006(2)
    C12 0.114(3) 0.109(3) 0.057(2) 0.002(3) -0.010(2) 0.010(2)
    C13 0.135(4) 0.091(3) 0.066(3) 0.011(3) 0.007(2) -0.010(2)
    C14 0.073(2) 0.0649(19) 0.0436(19) -0.0063(18) -0.0001(17) -0.0009(15)
    C15 0.088(3) 0.063(2) 0.054(2) 0.0069(19) -0.0034(18) 0.0038(16)
    C16 0.072(2) 0.068(2) 0.062(2) 0.0115(18) 0.0025(18) -0.0035(16)
    C17 0.067(2) 0.0607(19) 0.0461(19) -0.0017(16) 0.0002(16) 0.0010(14)
    C18 0.068(2) 0.0658(19) 0.052(2) 0.0061(16) -0.0032(17) 0.0034(15)
    C19 0.079(2) 0.0608(19) 0.054(2) 0.0037(17) 0.0038(18) -0.0007(15)
    C20 0.067(2) 0.072(2) 0.054(2) 0.0025(18) 0.0035(17) -0.0050(17)
    C21 0.071(2) 0.087(2) 0.047(2) -0.0010(19) 0.0036(18) 0.0094(18)
    C22 0.080(3) 0.083(2) 0.068(2) 0.004(2) 0.0007(19) 0.0059(18)
    N1 0.076(2) 0.0802(19) 0.0506(17) 0.0032(15) 0.0036(14) 0.0104(14)
    N2 0.082(2) 0.0794(18) 0.0530(18) -0.0102(16) 0.0073(15) 0.0002(14)
    N3 0.095(2) 0.092(2) 0.0505(18) -0.0090(18) 0.0027(16) -0.0076(15)
    N4 0.105(3) 0.083(2) 0.0478(18) 0.0107(17) 0.0013(16) 0.0013(14)
    N5 0.0686(19) 0.0819(18) 0.0435(16) 0.0004(15) 0.0037(14) 0.0026(13)
    N6 0.077(2) 0.091(2) 0.0465(17) 0.0135(16) 0.0070(15) 0.0007(14)
_geom_special_details
;
 All esds (except the esd in the dihedral angle between two l.s. planes)
 are estimated using the full covariance matrix.  The cell esds are taken
 into account individually in the estimation of esds in distances, angles
 and torsion angles; correlations between esds in cell parameters are only
 used when they are defined by crystal symmetry.  An approximate (isotropic)
 treatment of cell esds is used for estimating esds involving l.s. planes.
;
loop_
    _geom_bond_atom_site_label_1
    _geom_bond_atom_site_label_2
    _geom_bond_site_symmetry_2
    _geom_bond_distance
    _geom_bond_publ_flag
    O1 C10 . 1.229(4) ?
    O2 C21 . 1.236(4) ?
    C1 N3 . 1.449(5) ?
    C1 H1A . 0.96 ?
    C1 H1B . 0.96 ?
    C1 H1C . 0.96 ?
    C2 N3 . 1.456(5) ?
    C2 H2A . 0.96 ?
    C2 H2B . 0.96 ?
    C2 H2C . 0.96 ?
    C3 C8 . 1.376(4) ?
    C3 C4 . 1.399(4) ?
    C3 H3 . 0.93 ?
    C4 N3 . 1.374(4) ?
    C4 C5 . 1.386(5) ?
    C5 C6 . 1.380(4) ?
    C5 H5 . 0.93 ?
    C6 C7 . 1.376(5) ?
    C6 H6A . 0.93 ?
    C7 C8 . 1.384(5) ?
    C7 C9 . 1.454(4) ?
    C8 H8 . 0.93 ?
    C9 N1 . 1.271(4) ?
    C9 H9 . 0.93 ?
    C10 N2 . 1.337(4) ?
    C10 C11 . 1.491(5) ?
    C11 H11A . 0.96 ?
    C11 H11B . 0.96 ?
    C11 H11C . 0.96 ?
    C12 N4 . 1.450(5) ?
    C12 H12A . 0.96 ?
    C12 H12B . 0.96 ?
    C12 H12C . 0.96 ?
    C13 N4 . 1.443(5) ?
    C13 H13A . 0.96 ?
    C13 H13B . 0.96 ?
    C13 H13C . 0.96 ?
    C14 N4 . 1.369(4) ?
    C14 C19 . 1.396(5) ?
    C14 C15 . 1.406(5) ?
    C15 C16 . 1.373(4) ?
    C15 H15 . 0.93 ?
    C16 C17 . 1.394(4) ?
    C16 H16 . 0.93 ?
    C17 C18 . 1.381(4) ?
    C17 C20 . 1.450(4) ?
    C18 C19 . 1.371(4) ?
    C18 H18 . 0.93 ?
    C19 H19 . 0.93 ?
    C20 N5 . 1.265(4) ?
    C20 H20 . 0.93 ?
    C21 N6 . 1.334(4) ?
    C21 C22 . 1.496(5) ?
    C22 H22A . 0.96 ?
    C22 H22B . 0.96 ?
    C22 H22C . 0.96 ?
    N1 N2 . 1.387(3) ?
    N2 H2 . 0.86 ?
    N5 N6 . 1.380(4) ?
    N6 H6 . 0.86 ?
loop_
    _geom_angle_atom_site_label_1
    _geom_angle_atom_site_label_2
    _geom_angle_atom_site_label_3
    _geom_angle_site_symmetry_1
    _geom_angle_site_symmetry_3
    _geom_angle
    _geom_angle_publ_flag
    N3 C1 H1A . . 109.5 ?
    N3 C1 H1B . . 109.5 ?
    H1A C1 H1B . . 109.5 ?
    N3 C1 H1C . . 109.5 ?
    H1A C1 H1C . . 109.5 ?
    H1B C1 H1C . . 109.5 ?
    N3 C2 H2A . . 109.5 ?
    N3 C2 H2B . . 109.5 ?
    H2A C2 H2B . . 109.5 ?
    N3 C2 H2C . . 109.5 ?
    H2A C2 H2C . . 109.5 ?
    H2B C2 H2C . . 109.5 ?
    C8 C3 C4 . . 121.5(3) ?
    C8 C3 H3 . . 119.2 ?
    C4 C3 H3 . . 119.2 ?
    N3 C4 C5 . . 122.8(3) ?
    N3 C4 C3 . . 120.7(3) ?
    C5 C4 C3 . . 116.5(3) ?
    C6 C5 C4 . . 121.4(3) ?
    C6 C5 H5 . . 119.3 ?
    C4 C5 H5 . . 119.3 ?
    C7 C6 C5 . . 121.9(3) ?
    C7 C6 H6A . . 119.0 ?
    C5 C6 H6A . . 119.1 ?
    C6 C7 C8 . . 117.2(3) ?
    C6 C7 C9 . . 119.6(3) ?
    C8 C7 C9 . . 123.3(3) ?
    C3 C8 C7 . . 121.4(3) ?
    C3 C8 H8 . . 119.3 ?
    C7 C8 H8 . . 119.3 ?
    N1 C9 C7 . . 123.0(3) ?
    N1 C9 H9 . . 118.5 ?
    C7 C9 H9 . . 118.5 ?
    O1 C10 N2 . . 120.0(3) ?
    O1 C10 C11 . . 121.5(3) ?
    N2 C10 C11 . . 118.5(3) ?
    C10 C11 H11A . . 109.5 ?
    C10 C11 H11B . . 109.4 ?
    H11A C11 H11B . . 109.5 ?
    C10 C11 H11C . . 109.5 ?
    H11A C11 H11C . . 109.5 ?
    H11B C11 H11C . . 109.5 ?
    N4 C12 H12A . . 109.5 ?
    N4 C12 H12B . . 109.5 ?
    H12A C12 H12B . . 109.5 ?
    N4 C12 H12C . . 109.5 ?
    H12A C12 H12C . . 109.5 ?
    H12B C12 H12C . . 109.5 ?
    N4 C13 H13A . . 109.5 ?
    N4 C13 H13B . . 109.5 ?
    H13A C13 H13B . . 109.5 ?
    N4 C13 H13C . . 109.4 ?
    H13A C13 H13C . . 109.5 ?
    H13B C13 H13C . . 109.5 ?
    N4 C14 C19 . . 121.6(3) ?
    N4 C14 C15 . . 121.7(3) ?
    C19 C14 C15 . . 116.6(3) ?
    C16 C15 C14 . . 120.8(3) ?
    C16 C15 H15 . . 119.6 ?
    C14 C15 H15 . . 119.6 ?
    C15 C16 C17 . . 122.0(3) ?
    C15 C16 H16 . . 119.0 ?
    C17 C16 H16 . . 119.0 ?
    C18 C17 C16 . . 117.1(3) ?
    C18 C17 C20 . . 122.6(3) ?
    C16 C17 C20 . . 120.3(3) ?
    C19 C18 C17 . . 121.6(3) ?
    C19 C18 H18 . . 119.2 ?
    C17 C18 H18 . . 119.2 ?
    C18 C19 C14 . . 121.8(3) ?
    C18 C19 H19 . . 119.1 ?
    C14 C19 H19 . . 119.1 ?
    N5 C20 C17 . . 123.1(3) ?
    N5 C20 H20 . . 118.4 ?
    C17 C20 H20 . . 118.4 ?
    O2 C21 N6 . . 119.5(3) ?
    O2 C21 C22 . . 122.0(3) ?
    N6 C21 C22 . . 118.5(3) ?
    C21 C22 H22A . . 109.5 ?
    C21 C22 H22B . . 109.5 ?
    H22A C22 H22B . . 109.5 ?
    C21 C22 H22C . . 109.5 ?
    H22A C22 H22C . . 109.5 ?
    H22B C22 H22C . . 109.5 ?
    C9 N1 N2 . . 115.3(3) ?
    C10 N2 N1 . . 122.1(3) ?
    C10 N2 H2 . . 119.0 ?
    N1 N2 H2 . . 119.0 ?
    C4 N3 C2 . . 119.7(3) ?
    C4 N3 C1 . . 121.0(3) ?
    C2 N3 C1 . . 117.2(3) ?
    C14 N4 C13 . . 120.0(3) ?
    C14 N4 C12 . . 120.2(3) ?
    C13 N4 C12 . . 116.9(3) ?
    C20 N5 N6 . . 114.9(3) ?
    C21 N6 N5 . . 123.0(3) ?
    C21 N6 H6 . . 118.5 ?
    N5 N6 H6 . . 118.5 ?
loop_
    _geom_torsion_atom_site_label_1
    _geom_torsion_atom_site_label_2
    _geom_torsion_atom_site_label_3
    _geom_torsion_atom_site_label_4
    _geom_torsion_site_symmetry_1
    _geom_torsion_site_symmetry_2
    _geom_torsion_site_symmetry_3
    _geom_torsion_site_symmetry_4
    _geom_torsion
    _geom_torsion_publ_flag
    C8 C3 C4 N3 . . . . 179.7(3) ?
    C8 C3 C4 C5 . . . . 0.5(5) ?
    N3 C4 C5 C6 . . . . 180.0(3) ?
    C3 C4 C5 C6 . . . . -0.8(5) ?
    C4 C5 C6 C7 . . . . -0.3(5) ?
    C5 C6 C7 C8 . . . . 1.6(5) ?
    C5 C6 C7 C9 . . . . -178.4(3) ?
    C4 C3 C8 C7 . . . . 0.9(5) ?
    C6 C7 C8 C3 . . . . -1.9(5) ?
    C9 C7 C8 C3 . . . . 178.1(3) ?
    C6 C7 C9 N1 . . . . 176.0(3) ?
    C8 C7 C9 N1 . . . . -4.0(5) ?
    N4 C14 C15 C16 . . . . 178.1(3) ?
    C19 C14 C15 C16 . . . . -2.3(5) ?
    C14 C15 C16 C17 . . . . 0.4(5) ?
    C15 C16 C17 C18 . . . . 1.1(5) ?
    C15 C16 C17 C20 . . . . -177.0(3) ?
    C16 C17 C18 C19 . . . . -0.7(5) ?
    C20 C17 C18 C19 . . . . 177.4(3) ?
    C17 C18 C19 C14 . . . . -1.3(5) ?
    N4 C14 C19 C18 . . . . -177.7(3) ?
    C15 C14 C19 C18 . . . . 2.7(5) ?
    C18 C17 C20 N5 . . . . -4.0(5) ?
    C16 C17 C20 N5 . . . . 174.0(3) ?
    C7 C9 N1 N2 . . . . 179.6(3) ?
    O1 C10 N2 N1 . . . . 175.8(3) ?
    C11 C10 N2 N1 . . . . -4.8(5) ?
    C9 N1 N2 C10 . . . . -176.2(3) ?
    C5 C4 N3 C2 . . . . 2.0(5) ?
    C3 C4 N3 C2 . . . . -177.1(3) ?
    C5 C4 N3 C1 . . . . -160.9(3) ?
    C3 C4 N3 C1 . . . . 20.0(5) ?
    C19 C14 N4 C13 . . . . 13.6(5) ?
    C15 C14 N4 C13 . . . . -166.8(4) ?
    C19 C14 N4 C12 . . . . 173.7(3) ?
    C15 C14 N4 C12 . . . . -6.6(5) ?
    C17 C20 N5 N6 . . . . 178.8(3) ?
    O2 C21 N6 N5 . . . . 179.0(3) ?
    C22 C21 N6 N5 . . . . -1.7(5) ?
    C20 N5 N6 C21 . . . . -179.8(3) ?
loop_
    _geom_hbond_atom_site_label_D
    _geom_hbond_atom_site_label_H
    _geom_hbond_atom_site_label_A
    _geom_hbond_site_symmetry_A
    _geom_hbond_distance_DH
    _geom_hbond_distance_HA
    _geom_hbond_distance_DA
    _geom_hbond_angle_DHA
    _geom_hbond_publ_flag
    N2 H2 O2 8_565 0.86 2.09 2.930(4) 166 yes
    N6 H6 O1 8_566 0.86 2.04 2.884(4) 165 yes
    C3 H3 O1 3_455 0.93 2.56 3.328(4) 140 yes
    C11 H11A N1 . 0.96 2.31 2.791(5) 110 No
data_global
_journal_date_recd_electronic     2009-07-20
_journal_date_accepted     2009-08-17
_journal_name_full     'Acta Crystallographica, Section E'
_journal_year     2009
_journal_volume     65
_journal_issue      9
_journal_page_first     o2197
_journal_page_last     o2197
_journal_paper_category     QO
_journal_coeditor_code     CI2860
_publ_contact_author_name     'Xian-Chao Hu'
_publ_contact_author_address
;
Research Center of Analysis and Measurement
    Zhejiang University of Technology
    Hangzhou 310014
    People's Republic of China
;
_publ_contact_author_email     zgdhxc@126.com
_publ_contact_author_fax     '++86-571-88320961'
_publ_contact_author_phone     '++86-571-88320085'
_publ_section_title
;
<i>N</i>'-[4-(Dimethylamino)benzylidene]acetohydrazide
;
loop_
    _publ_author_name
    _publ_author_address
    'Wei-Wei Li'
;
    Department of Chemical Engineering
    Hangzhou Vocational and Technical College
    Hangzhou 310018
    People's Republic of China
;
    'Tie-Ming Yu'
;
    Department of Chemical Engineering
    Hangzhou Vocational and Technical College
    Hangzhou 310018
    People's Republic of China
;
    'Wen-Bo Yu'
;
    Department of Chemical Engineering
    Hangzhou Vocational and Technical College
    Hangzhou 310018
    People's Republic of China
;
    'Lu-Ping Lv'
;
    Department of Chemical Engineering
    Hangzhou Vocational and Technical College
    Hangzhou 310018
    People's Republic of China
;
    'Xian-Chao Hu'
;
    Research Center of Analysis and Measurement
    Zhejiang University of Technology
    Hangzhou 310014
    People's Republic of China
;
