# Supplementary material for: N′-[4-(Dimethyl­amino)benzyl­idene]acetohydrazide
Source: Acta Crystallogr Sect E Struct Rep Online. 2009 Aug 22;65(Pt 9):o2197. doi: 10.1107/S1600536809032619 (PMC2969918; doi:10.1107/S1600536809032619)
Supplement: Supplementary file 2 [file e-65-o2197-Isup2.hkl]

#
# h,k,l, Fc-squared, Fo-squared, sigma(Fo-squared) and status flag
#
data_I
_shelx_title ' pbc in P b c a'
_shelx_refln_list_code          4
_shelx_F_calc_maximum      294.34
_exptl_crystal_F_000      1760.00
_reflns_d_resolution_high  0.8407
 
loop_
 _symmetry_equiv_pos_as_xyz
 'x, y, z'
 '-x+1/2, -y, z+1/2'
 'x+1/2, -y+1/2, -z'
 '-x, y+1/2, -z+1/2'
 '-x, -y, -z'
 'x-1/2, y, -z-1/2'
 '-x-1/2, y-1/2, z'
 'x, -y-1/2, z-1/2'
 
_cell_length_a     8.6190
_cell_length_b    20.0625
_cell_length_c    26.2306
_cell_angle_alpha  90.000
_cell_angle_beta   90.000
_cell_angle_gamma  90.000
 
_shelx_F_squared_multiplier     1.000
 
loop_
 _refln_index_h
 _refln_index_k
 _refln_index_l
 _refln_F_squared_calc
 _refln_F_squared_meas
 _refln_F_squared_sigma
 _refln_observed_status
   2   0   0      216.37      209.73     22.72 o
   4   0   0     5298.19     5313.56    142.11 o
   6   0   0     3094.94     3485.65    125.32 o
   8   0   0        1.48        0.00     18.57 o
  10   0   0       42.03        0.00     60.19 o
   2   1   0     1060.70      846.73     27.33 o
   4   1   0       52.55       32.29     12.45 o
   6   1   0       65.19       48.61     19.54 o
   8   1   0       27.78       22.80     16.33 o
  10   1   0       19.73       15.29     48.33 o
   0   2   0     2470.04     2431.77    105.83 o
   4   2   0       38.52       19.40      7.53 o
   6   2   0      591.17      609.14     35.38 o
   8   2   0        7.27       28.38     19.30 o
  10   2   0        0.16       57.65     55.95 o
   4   3   0     8686.42     9317.10    147.56 o
   6   3   0     1034.97     1113.53     47.11 o
   8   3   0      274.22      487.78    101.12 o
  10   3   0        8.49       42.67     55.42 o
   0   4   0    86636.94   120305.27   2954.21 o
   2   4   0    30810.50    33215.66    349.36 o
   6   4   0       29.21       13.24      7.56 o
   8   4   0        8.62       26.46     18.59 o
  10   4   0        2.41        0.00     86.94 o
   2   5   0       19.14       49.78     10.93 o
   6   5   0       24.76       20.72     16.30 o
   8   5   0        0.23        0.00     15.39 o
   0   6   0     4720.08     4478.45     89.07 o
   2   6   0    37135.14    40124.89    474.42 o
   4   6   0      309.49      386.40     25.67 o
   6   6   0       20.98       20.21     12.99 o
   8   6   0       32.01       11.97     23.63 o
   2   7   0    19181.50    19753.63    257.25 o
   4   7   0     1490.08     1484.61     38.70 o
   6   7   0        5.62       10.22      7.02 o
   8   7   0      189.23      224.50     84.00 o
   0   8   0     5612.47     5296.36    133.33 o
   2   8   0    10511.12     9755.79    149.67 o
   4   8   0     4763.83     4747.03    100.62 o
   6   8   0       13.68       47.95     20.77 o
   8   8   0       14.22        8.92     32.70 o
   2   9   0      111.38      147.76     17.09 o
   4   9   0     3555.29     3584.88     86.65 o
   6   9   0        0.87       16.77      9.79 o
   8   9   0        1.59        9.57     19.15 o
   0  10   0     3969.55     4015.71    111.68 o
   2  10   0      634.17      600.30     30.49 o
   4  10   0      369.44      407.39     29.60 o
   6  10   0     2415.93     2803.77     85.73 o
   8  10   0       15.98        0.00     18.28 o
   2  11   0        0.06        0.00      5.00 o
   4  11   0      149.18      165.67     22.21 o
   6  11   0      391.18      479.49     37.75 o
   8  11   0       34.10       11.69     32.00 o
   0  12   0      624.05      623.33     41.60 o
   2  12   0      549.51      574.31     31.26 o
   4  12   0      413.75      446.72     33.92 o
   6  12   0      101.18      119.77     21.94 o
   8  12   0       29.86       45.10     25.48 o
   2  13   0      453.87      488.52     30.87 o
   4  13   0      930.23      953.54     46.36 o
   6  13   0        0.15       10.05      9.59 o
   8  13   0       48.67       80.47     54.60 o
   0  14   0     1444.60     1496.01     70.59 o
   2  14   0      193.07      184.97     23.52 o
   4  14   0       74.41       71.09     15.68 o
   6  14   0       85.39       74.26     15.84 o
   8  14   0       22.70       26.29     52.18 o
   2  15   0       36.58       29.50     12.25 o
   4  15   0       44.02       37.45     17.51 o
   6  15   0       55.56       55.11     14.33 o
   0  16   0      320.80      315.35     57.27 o
   2  16   0      170.47      204.96     26.65 o
   4  16   0       76.81       64.12     16.67 o
   6  16   0       45.98       59.37     15.90 o
   2  17   0       28.78       29.41     11.52 o
   4  17   0       65.60       65.06     15.14 o
   6  17   0        7.70       16.16     13.40 o
   0  18   0      211.06      243.11     56.50 o
   2  18   0        5.97        8.83      9.29 o
   4  18   0       12.25        0.00      9.24 o
   6  18   0        0.32        7.13     19.19 o
   2  19   0       10.87       27.38     12.21 o
   4  19   0       15.63       37.68     11.43 o
   6  19   0       18.06        0.00     30.85 o
   2  20   0       33.27        4.54     14.37 o
   4  20   0        5.28        0.00     13.00 o
   2  21   0        5.98       14.44     12.40 o
   4  21   0        1.17        0.00     15.06 o
   0  22   0      176.69      117.37    127.11 o
   2  22   0        4.02       11.84     26.18 o
   2  23   0       20.68        0.00     29.32 o
   2   1   1    42142.96    26069.08   2005.02 o
   5   1   1     2689.96     1363.49    100.61 o
   6   1   1        5.53       12.94      5.63 o
   7   1   1        1.52       14.82      9.51 o
   8   1   1        1.67        0.00     10.59 o
   9   1   1      104.21        0.00     14.73 o
  10   1   1        2.92       30.14     38.35 o
   0   2   1    11167.64    12276.57    180.95 o
   1   2   1    13005.19    12448.79    150.62 o
   2   2   1    12767.55     5859.76    176.75 o
   3   2   1     2312.14      720.44     55.01 o
   4   2   1      344.14      349.95     17.28 o
   5   2   1      196.59      180.45     14.32 o
   6   2   1        0.10       16.21      5.78 o
   7   2   1       33.55       42.82     11.66 o
   8   2   1       35.62       38.11     13.65 o
   9   2   1        0.00       21.21     18.62 o
  10   2   1       20.95       21.20     21.46 o
   1   3   1    25428.70    27620.41    214.33 o
   2   3   1    53429.60    65120.62    601.16 o
   4   3   1       82.64      101.17      9.61 o
   6   3   1      105.73      140.79     15.06 o
   8   3   1       44.90       15.67     15.80 o
   9   3   1        0.14        0.00     14.72 o
  10   3   1        1.49       15.27     35.67 o
   0   4   1    72014.34    94047.28   1925.12 o
   1   4   1      463.13      498.16     14.81 o
   2   4   1    82590.72   103920.11   1048.97 o
   4   4   1      704.50      379.40     43.98 o
   5   4   1      167.01      200.01     17.32 o
   6   4   1       57.86       30.94     10.60 o
   7   4   1      229.09      183.07     52.33 o
   8   4   1        0.98       45.95     17.22 o
   9   4   1        0.20        0.00     12.79 o
  10   4   1        6.88        3.72     92.14 o
   1   5   1    13708.16    13553.15    124.28 o
   2   5   1     8758.02     8093.97     78.55 o
   3   5   1     1237.43     1271.67     30.70 o
   4   5   1      469.50      505.41     22.26 o
   5   5   1      323.94      307.63     26.78 o
   6   5   1       23.33       19.05      7.00 o
   7   5   1        8.25       22.53     13.32 o
   8   5   1       22.13       23.00     12.72 o
   9   5   1       22.21       13.03     14.95 o
   0   6   1     1252.39     1193.73     28.84 o
   1   6   1        6.22        9.62      2.76 o
   2   6   1     5489.70     5204.76     63.57 o
   3   6   1      225.17      289.14     10.19 o
   4   6   1     6566.03     7223.51    110.03 o
   5   6   1      169.50      203.28     16.54 o
   6   6   1       32.41       34.00     10.95 o
   7   6   1       10.37        1.00      9.36 o
   8   6   1       96.83       47.77     35.48 o
   9   6   1       28.63        0.00     14.79 o
   1   7   1     6282.17     6028.50     59.84 o
   2   7   1      164.49      199.63     12.36 o
   3   7   1      162.01      143.12      8.71 o
   4   7   1     7350.43     7512.58    101.48 o
   5   7   1      239.55      271.92     20.73 o
   6   7   1       94.84      122.41     23.93 o
   7   7   1      177.14       49.62     41.46 o
   8   7   1        4.98       18.50     15.30 o
   9   7   1       10.40        0.00     16.58 o
   0   8   1     1335.65     1362.56     53.85 o
   1   8   1      529.94      535.19     15.81 o
   2   8   1      194.28      258.43     13.82 o
   3   8   1      336.94      347.59     19.56 o
   4   8   1     1025.80     1093.10     30.45 o
   5   8   1      140.31      141.69     14.18 o
   6   8   1      760.03      965.01     34.34 o
   7   8   1       43.85        6.60     12.82 o
   8   8   1       14.97       29.92     18.50 o
   9   8   1        0.60       26.44     22.94 o
   1   9   1     1113.06     1048.20     23.78 o
   2   9   1        1.16        8.81      4.20 o
   3   9   1     3833.54     3842.44     60.09 o
   4   9   1      387.50      458.30     20.99 o
   5   9   1      271.22      294.78     19.85 o
   6   9   1      112.79      133.45     17.48 o
   7   9   1        4.25        0.00      9.86 o
   8   9   1        0.19        4.01     12.35 o
   9   9   1        3.74       22.66     20.94 o
   0  10   1     2948.10     2804.52     63.02 o
   1  10   1      268.51      279.35     13.93 o
   2  10   1     2797.36     2766.77     48.55 o
   3  10   1        1.14        1.33      4.07 o
   4  10   1     1142.86     1213.65     33.74 o
   5  10   1       49.03       35.13      7.80 o
   6  10   1        0.00       18.24      7.02 o
   7  10   1        6.16       20.89     10.91 o
   8  10   1        5.24       17.61     15.73 o
   9  10   1        5.11        1.16     32.66 o
   1  11   1      223.55      191.05     12.68 o
   2  11   1       20.61       15.16      6.02 o
   3  11   1      487.00      466.57     21.14 o
   4  11   1      507.97      547.54     24.45 o
   5  11   1      156.43      194.36     17.47 o
   6  11   1        0.77       17.07      7.49 o
   7  11   1        6.74       15.50     12.91 o
   8  11   1       11.70       19.91     14.32 o
   9  11   1        1.45       24.53     59.87 o
   0  12   1      812.48      870.71     34.52 o
   1  12   1     1171.50     1103.52     27.68 o
   2  12   1       11.34        6.32      4.76 o
   3  12   1      448.11      483.27     23.01 o
   4  12   1     1194.64     1288.91     37.19 o
   5  12   1      733.15      833.58     31.37 o
   6  12   1      238.78      326.84     24.17 o
   7  12   1       31.43       43.28     13.97 o
   8  12   1       31.11       29.53     21.19 o
   1  13   1      317.77      339.84     18.70 o
   2  13   1       48.35       37.51      7.91 o
   3  13   1       23.60       20.34      7.03 o
   4  13   1       50.35       55.77     10.02 o
   5  13   1       25.56       41.77      9.10 o
   6  13   1       63.95       66.01     13.58 o
   7  13   1        7.85       19.50     11.22 o
   8  13   1        9.56        3.61     21.27 o
   0  14   1      262.47      295.25     24.45 o
   1  14   1        0.84        0.00      4.30 o
   2  14   1        5.54       15.06      6.29 o
   3  14   1        2.70        4.24      5.60 o
   4  14   1       36.11       26.19      7.96 o
   5  14   1       13.41       27.04      8.37 o
   6  14   1       60.09       33.38     10.07 o
   7  14   1        5.13       17.87     11.79 o
   8  14   1       97.14      103.86     39.39 o
   1  15   1       27.57       26.14      6.75 o
   2  15   1       69.07       62.98     10.29 o
   3  15   1      440.51      470.50     25.95 o
   4  15   1       15.48       14.91      7.39 o
   5  15   1      122.04      161.35     16.84 o
   6  15   1       74.21      100.46     13.72 o
   7  15   1        0.15        2.41     11.76 o
   0  16   1       41.03       44.29     18.29 o
   1  16   1       62.91       37.24      8.06 o
   2  16   1      469.27      592.68     26.97 o
   3  16   1      112.64       95.31     15.93 o
   4  16   1      229.59      287.04     22.92 o
   5  16   1       12.85       24.69      7.56 o
   6  16   1        9.49        4.99     10.44 o
   7  16   1        9.11       36.17     18.63 o
   1  17   1       22.92       20.09      8.32 o
   2  17   1      273.73      314.67     25.36 o
   3  17   1        2.80        1.02      6.88 o
   4  17   1        0.42        1.85      6.91 o
   5  17   1        0.91       11.85      6.53 o
   6  17   1       52.23       57.58     11.34 o
   7  17   1       39.86       36.89     29.36 o
   0  18   1      130.94      192.69     35.86 o
   1  18   1      134.86      190.56     24.62 o
   2  18   1       60.76       49.79      9.27 o
   3  18   1       11.39        4.49      7.03 o
   4  18   1        5.20        6.04      6.71 o
   5  18   1        3.85        0.32      8.24 o
   6  18   1        4.21        5.05     13.80 o
   1  19   1       64.19       42.01     14.33 o
   2  19   1      136.37      180.76     23.03 o
   3  19   1       95.73       71.40     13.79 o
   4  19   1        0.46        0.00      6.04 o
   5  19   1        6.08        9.42      7.66 o
   6  19   1       25.05       45.46     17.85 o
   0  20   1       15.80       18.24     22.20 o
   1  20   1       12.71        6.28      7.72 o
   2  20   1      102.08       68.88     16.57 o
   3  20   1        6.86        0.80      6.99 o
   4  20   1        0.09        0.00      7.33 o
   5  20   1        0.69        9.57     10.85 o
   1  21   1        2.65       12.23      7.90 o
   2  21   1        6.73        0.00      7.60 o
   3  21   1        8.88        5.47      8.44 o
   4  21   1       13.73       10.78     13.22 o
   0  22   1        0.07        0.00     16.02 o
   1  22   1       52.99       31.30     14.92 o
   2  22   1       22.47       20.01     19.13 o
   3  22   1        7.47        0.00     18.90 o
   1  23   1       78.25       71.47     27.01 o
   2  23   1       93.29       53.58     32.18 o
   0   0   2      699.41      459.99     16.08 o
   3   0   2     1800.90     1958.91     47.89 o
   6   0   2       68.81       46.16     12.85 o
   7   0   2       51.44       94.97     19.88 o
   8   0   2       47.80        0.00     15.02 o
   9   0   2        5.94       24.52     19.09 o
  10   0   2        0.21        2.23     80.25 o
   1   1   2     3036.84     2687.46     38.44 o
   2   1   2      405.83      167.79     29.08 o
   4   1   2      344.89      154.78     53.67 o
   5   1   2      592.66      152.67     59.58 o
   6   1   2       14.66        6.45      6.01 o
   7   1   2        0.52        1.27      6.94 o
   8   1   2      150.74       50.02     28.15 o
   9   1   2       55.71       23.87     13.79 o
  10   1   2        1.51        0.00     34.48 o
   0   2   2     1042.41      807.59     17.96 o
   1   2   2      459.40      347.56      9.08 o
   3   2   2      261.10      263.05     12.15 o
   4   2   2       40.30       58.62     12.29 o
   5   2   2        7.35        4.44      5.42 o
   6   2   2      105.01       74.62     23.63 o
   7   2   2       46.69       38.81     16.14 o
   8   2   2        1.90       20.88     10.97 o
   9   2   2        6.05       19.72     13.03 o
  10   2   2        7.89       46.53     24.74 o
   1   3   2    22483.00    24833.39    209.07 o
   2   3   2     1341.85     1286.08     22.35 o
   3   3   2    18551.73    19602.61    192.43 o
   4   3   2     1200.97      671.68     61.27 o
   5   3   2        1.80        6.44      4.77 o
   6   3   2       83.57       43.57     12.30 o
   7   3   2      427.60      555.34     47.03 o
   8   3   2        1.19        3.78     11.09 o
   9   3   2       18.21       29.83     14.59 o
  10   3   2        3.51        2.01     25.07 o
   0   4   2    11105.22    11407.37    129.60 o
   1   4   2     2794.62     2590.13     28.96 o
   2   4   2      304.85      300.83     11.51 o
   3   4   2      623.64      682.38     18.03 o
   4   4   2     2732.80     2729.42     50.13 o
   5   4   2        6.49       10.49      6.10 o
   6   4   2        4.52       12.74      5.65 o
   7   4   2       68.59       63.41     30.47 o
   8   4   2       27.87       10.03     12.38 o
   9   4   2        7.53       25.66     15.15 o
  10   4   2       14.22       32.28     53.30 o
   1   5   2    36113.76    39445.58    296.49 o
   2   5   2     2618.51     2211.44     31.26 o
   3   5   2      692.43      755.16     20.20 o
   4   5   2       17.06       14.20      5.32 o
   5   5   2     1008.06      982.76     28.68 o
   6   5   2       80.58       91.67     19.54 o
   7   5   2      164.99       63.73     57.74 o
   8   5   2        1.38        3.85     12.07 o
   9   5   2        0.56        0.00     14.29 o
  10   5   2        0.00       19.32     77.28 o
   0   6   2     6680.54     6192.66     85.22 o
   1   6   2     4221.54     3972.65     45.38 o
   2   6   2     2456.81     2180.59     31.95 o
   3   6   2      378.25      378.71     13.29 o
   4   6   2     2420.08     2651.96     43.71 o
   5   6   2       73.73       80.18     17.84 o
   6   6   2        8.41       12.46      8.13 o
   7   6   2       29.74        4.43     16.03 o
   8   6   2       47.14       29.87     17.72 o
   9   6   2       75.00       54.55     40.12 o
   1   7   2     1739.18     1748.79     25.93 o
   2   7   2      210.76      212.54     10.49 o
   3   7   2      672.92      602.96     16.61 o
   4   7   2     1060.58      977.86     25.72 o
   5   7   2     1170.93     1216.50     39.27 o
   6   7   2      469.88      537.08     30.31 o
   7   7   2        8.43        9.25     12.96 o
   8   7   2       29.94       26.61     16.36 o
   9   7   2       22.38        0.00     17.02 o
   0   8   2     2547.95     2437.92     49.74 o
   1   8   2     2578.23     2433.14     33.45 o
   2   8   2     2459.55     2179.66     47.51 o
   3   8   2      460.74      477.68     15.62 o
   4   8   2       72.47       74.69     10.40 o
   5   8   2       22.70       31.22      6.70 o
   6   8   2      138.59      196.30     17.85 o
   7   8   2      329.49      410.53     35.33 o
   8   8   2       13.70        0.00     16.27 o
   9   8   2        5.34        0.00     24.36 o
   1   9   2     3637.48     3478.22     44.01 o
   2   9   2      354.89      328.19     13.66 o
   3   9   2     3143.07     3222.70     54.05 o
   4   9   2      181.17      176.84     14.17 o
   5   9   2        8.90       12.08      5.56 o
   6   9   2       59.61       59.37     11.23 o
   7   9   2       42.36       54.58     11.50 o
   8   9   2        3.81       23.02     12.77 o
   9   9   2       14.24        7.48     19.83 o
   0  10   2        4.57        6.01      4.28 o
   1  10   2      181.31      147.73      9.28 o
   2  10   2       11.05       13.22      3.93 o
   3  10   2        4.25       11.55      4.93 o
   4  10   2       93.01       81.22     11.93 o
   5  10   2       12.98       13.13      5.93 o
   6  10   2       60.93       50.26     14.36 o
   7  10   2        0.01       21.04     10.67 o
   8  10   2        9.88       34.24     16.22 o
   9  10   2        2.97        0.00     25.41 o
   1  11   2      423.38      422.29     14.53 o
   2  11   2      793.50      878.41     22.97 o
   3  11   2     2244.28     2185.92     45.79 o
   4  11   2      100.17      132.34     13.43 o
   5  11   2      531.09      614.71     27.27 o
   6  11   2      331.45      345.03     26.78 o
   7  11   2        0.93       15.93     14.76 o
   8  11   2       31.54       37.05     22.56 o
   9  11   2        0.55        2.46     54.89 o
   0  12   2       68.01       62.14     11.53 o
   1  12   2      131.69      112.61     12.49 o
   2  12   2       10.11       13.78      5.45 o
   3  12   2      241.95      309.54     19.97 o
   4  12   2      134.56      142.13     14.63 o
   5  12   2       11.63       33.76      8.73 o
   6  12   2       57.74       54.28     11.94 o
   7  12   2       16.44       28.75     12.04 o
   8  12   2        3.40        0.00     13.48 o
   1  13   2      319.04      387.53     18.29 o
   2  13   2        2.45        5.39      5.13 o
   3  13   2        0.09        4.26      5.56 o
   4  13   2       31.16       50.56     10.14 o
   5  13   2      405.09      495.65     27.31 o
   6  13   2        1.31        0.00      8.73 o
   7  13   2        0.63        1.79     10.45 o
   8  13   2        4.30        0.00     19.66 o
   0  14   2      167.07      154.37     22.44 o
   1  14   2      165.16      207.46     17.77 o
   2  14   2      373.32      451.52     23.94 o
   3  14   2        8.61        2.90      6.01 o
   4  14   2      253.54      253.25     20.58 o
   5  14   2      331.02      374.11     25.24 o
   6  14   2       50.75       25.40      9.85 o
   7  14   2       59.05       33.11     31.05 o
   8  14   2        9.04       10.66     34.47 o
   1  15   2        0.10       20.98      5.89 o
   2  15   2       81.82       59.68     11.70 o
   3  15   2        4.18       17.09      7.05 o
   4  15   2      120.26      132.46     15.88 o
   5  15   2       75.60       70.16     13.56 o
   6  15   2       76.35       40.17     12.72 o
   7  15   2       77.59       90.86     25.47 o
   0  16   2       14.57       17.62      9.65 o
   1  16   2      192.91      189.23     17.85 o
   2  16   2       98.60      100.55     12.42 o
   3  16   2       13.98       22.78      7.55 o
   4  16   2       88.84       85.07     12.10 o
   5  16   2      107.32      107.46     19.48 o
   6  16   2        5.35        0.00      7.64 o
   7  16   2       68.39       37.36     23.89 o
   1  17   2       59.92       33.03     10.67 o
   2  17   2        5.90        0.00      5.13 o
   3  17   2        1.06       23.06      8.00 o
   4  17   2        0.49        4.83      6.65 o
   5  17   2       38.23       27.10      9.98 o
   6  17   2        3.38       13.18      8.90 o
   7  17   2        5.15       13.01     29.55 o
   0  18   2      409.75      448.18     55.04 o
   1  18   2      112.69      117.94     22.15 o
   2  18   2        0.00        8.90      7.39 o
   3  18   2        4.29        1.37      6.52 o
   4  18   2        1.79       13.07      8.13 o
   5  18   2        5.72        6.96      7.73 o
   6  18   2        0.18       20.07     11.01 o
   1  19   2      275.62      335.49     32.48 o
   2  19   2       14.25       11.16      7.66 o
   3  19   2      147.74      132.99     15.64 o
   4  19   2       50.83       29.33     11.87 o
   5  19   2       10.67       11.42     11.28 o
   6  19   2       11.39       27.00     16.12 o
   0  20   2        5.28       30.04     14.84 o
   1  20   2       21.74        3.41      7.54 o
   2  20   2        0.33        2.17      7.28 o
   3  20   2        2.79        0.54      5.40 o
   4  20   2       39.67       28.21     10.03 o
   5  20   2        1.83        6.37     10.81 o
   1  21   2      240.03      216.65     28.20 o
   2  21   2        0.01        9.56      8.27 o
   3  21   2        0.72        0.00      8.27 o
   4  21   2        4.71       15.00     15.12 o
   0  22   2      188.54      146.93     73.47 o
   1  22   2        2.90       10.46     14.75 o
   2  22   2       10.29       14.41     16.87 o
   3  22   2       24.60       19.46     20.29 o
   1  23   2        2.42        2.58     22.39 o
   2  23   2        0.03       35.46     33.07 o
   4   1   3      567.42      531.74     42.93 o
   5   1   3      809.69      732.69     66.34 o
   6   1   3      462.67      370.16     50.91 o
   7   1   3        9.18       10.43      6.68 o
   8   1   3        1.90        9.02      9.80 o
   9   1   3       67.08       30.76     16.53 o
  10   1   3        8.20        8.37     49.84 o
   1   2   3        0.95        0.00      3.41 o
   3   2   3        2.68        3.11      2.96 o
   4   2   3      395.23      331.87     15.33 o
   5   2   3        8.70       12.70      5.51 o
   6   2   3       87.22      105.15     16.14 o
   7   2   3      109.37       66.73     20.86 o
   8   2   3       58.91       34.63     16.75 o
   9   2   3       15.81       30.34     16.89 o
  10   2   3       18.79       12.88     26.33 o
   1   3   3       19.06       18.90      3.59 o
   2   3   3      209.15      149.98     13.91 o
   3   3   3     5748.73     5905.96     68.27 o
   4   3   3       51.56       31.54      6.89 o
   5   3   3       16.90       15.46      4.95 o
   6   3   3       52.66      114.89     16.33 o
   7   3   3      177.71      152.19     52.63 o
   8   3   3       33.57       10.22     11.98 o
   9   3   3        5.17       21.88     12.73 o
  10   3   3        7.06        7.30     30.07 o
   0   4   3     1667.63     1648.96     31.25 o
   1   4   3     8686.69     7775.88     86.32 o
   2   4   3    11884.41    11706.46    110.44 o
   3   4   3      503.94      500.51     15.40 o
   4   4   3      317.01      305.43     13.95 o
   5   4   3      938.83      993.76     31.56 o
   6   4   3        2.10        0.22      5.86 o
   7   4   3      112.14       64.11     13.21 o
   8   4   3       48.41       25.46     18.75 o
   9   4   3       57.46        9.60     12.80 o
  10   4   3        6.21       41.42     57.15 o
   1   5   3     7457.67     6969.07     66.54 o
   2   5   3     1699.12     1502.00     26.07 o
   3   5   3      214.84      218.39     10.85 o
   4   5   3      763.35      671.83     20.24 o
   5   5   3      544.29      734.89     23.20 o
   6   5   3      397.20      439.22     46.16 o
   7   5   3       24.28       40.28     10.09 o
   8   5   3       29.57       14.12     12.62 o
   9   5   3        1.71       23.22     13.90 o
   0   6   3     7641.54     7329.22     96.21 o
   1   6   3      157.97      153.84      7.53 o
   2   6   3      926.57     1067.60     21.29 o
   3   6   3      311.56      365.07     13.72 o
   4   6   3     5968.85     6144.58     77.18 o
   5   6   3      214.81      248.62     16.32 o
   6   6   3        9.72       20.98     10.12 o
   7   6   3        0.61        8.48      9.94 o
   8   6   3       95.22       49.26     22.39 o
   9   6   3        1.99        9.53     16.81 o
   1   7   3     6777.58     6472.08     64.15 o
   2   7   3     5029.42     5212.78     60.35 o
   3   7   3      633.89      587.08     16.84 o
   4   7   3     3541.63     3653.34     56.90 o
   5   7   3     1785.04     1920.43     43.81 o
   6   7   3      496.58      554.35     54.38 o
   7   7   3        0.08        0.00     10.82 o
   8   7   3       43.15       30.47     18.99 o
   9   7   3       11.00       20.85     23.81 o
   0   8   3       28.35       28.20      6.19 o
   1   8   3     1474.91     1523.03     25.56 o
   2   8   3     1561.41     1467.87     28.18 o
   3   8   3     2212.84     2118.36     35.78 o
   4   8   3     2723.01     2737.69     47.44 o
   5   8   3       16.45       16.19      5.77 o
   6   8   3        8.92       48.59     13.40 o
   7   8   3       28.75       25.36     15.12 o
   8   8   3      102.88       71.96     24.60 o
   9   8   3        9.04       22.56     19.45 o
   1   9   3     3189.35     2745.65     38.31 o
   2   9   3      428.74      431.61     15.19 o
   3   9   3     5538.28     5677.55     69.76 o
   4   9   3      817.99      769.30     25.56 o
   5   9   3      339.09      390.35     23.22 o
   6   9   3      238.30      286.55     24.67 o
   7   9   3       48.83       45.29     12.67 o
   8   9   3       17.08       20.69     13.66 o
   9   9   3        0.01        8.97     18.40 o
   0  10   3      838.22      789.19     28.21 o
   1  10   3       14.85       13.52      3.13 o
   2  10   3      306.24      301.25     14.46 o
   3  10   3      103.67      103.65     10.83 o
   4  10   3      413.86      417.32     20.98 o
   5  10   3      330.63      362.21     21.68 o
   6  10   3      249.63      251.05     24.20 o
   7  10   3      197.67      269.89     26.95 o
   8  10   3       27.04       26.84     13.66 o
   9  10   3        4.76        0.00     22.50 o
   1  11   3        9.58        9.15      3.21 o
   2  11   3        0.06       11.07      4.01 o
   3  11   3      254.52      315.07     19.53 o
   4  11   3       53.43       72.60     10.05 o
   5  11   3       41.80       50.87      9.12 o
   6  11   3       41.45       43.48      9.21 o
   7  11   3       13.05       25.29     13.83 o
   8  11   3        4.27        0.00     13.90 o
   9  11   3        4.98        0.00     50.44 o
   0  12   3      626.01      621.87     28.77 o
   1  12   3      602.75      534.21     19.42 o
   2  12   3      386.22      421.39     21.33 o
   3  12   3      259.46      282.30     19.16 o
   4  12   3      284.80      327.72     21.44 o
   5  12   3      996.44     1074.47     35.67 o
   6  12   3       36.49       46.01     10.72 o
   7  12   3       38.71       22.41     11.42 o
   8  12   3        8.07       12.61     19.05 o
   1  13   3      112.53       97.69     10.99 o
   2  13   3       18.74       10.93      5.66 o
   3  13   3      432.71      484.52     23.86 o
   4  13   3       85.65      122.87     13.85 o
   5  13   3       30.63       18.74      7.61 o
   6  13   3        2.56        0.00      7.55 o
   7  13   3        3.42        0.35      9.32 o
   8  13   3        1.84       16.79     21.99 o
   0  14   3       15.36       10.40      7.40 o
   1  14   3      165.79      163.26     16.11 o
   2  14   3      126.04      118.24     15.15 o
   3  14   3      749.84      788.68     29.29 o
   4  14   3      600.11      633.32     28.20 o
   5  14   3       90.97      106.00     12.78 o
   6  14   3       21.16       22.91      9.73 o
   7  14   3        8.41       21.57     11.69 o
   8  14   3        0.89       15.32     34.18 o
   1  15   3       21.88       17.17      6.20 o
   2  15   3      126.39      131.82     14.06 o
   3  15   3      154.20      209.78     18.64 o
   4  15   3      103.50       91.37     12.85 o
   5  15   3       33.98       45.49      9.77 o
   6  15   3       22.06       22.88      8.95 o
   7  15   3        1.41        6.88     12.62 o
   0  16   3        5.75        6.81      9.89 o
   1  16   3       11.84       10.19      6.25 o
   2  16   3       41.92       47.91      9.71 o
   3  16   3       28.05       42.93      9.00 o
   4  16   3       20.58       17.64      7.39 o
   5  16   3       57.65       46.22      9.67 o
   6  16   3        1.33        1.15      8.00 o
   7  16   3        0.16        8.98     15.03 o
   1  17   3        3.28        6.69      6.76 o
   2  17   3      217.59      226.22     21.05 o
   3  17   3      283.41      297.32     22.27 o
   4  17   3        6.45        7.37      8.40 o
   5  17   3        3.40        5.66      7.41 o
   6  17   3        0.13        3.40      8.69 o
   7  17   3       43.83       40.33     32.95 o
   0  18   3       83.65       47.82     29.18 o
   1  18   3        0.74        6.11      7.02 o
   2  18   3      241.09      294.08     25.49 o
   3  18   3      326.39      374.40     25.75 o
   4  18   3       37.76       41.71      8.59 o
   5  18   3        7.93        1.82      7.40 o
   6  18   3        0.01       13.54     10.76 o
   1  19   3       40.13       35.14     10.13 o
   2  19   3       87.11       75.31     12.54 o
   3  19   3      165.64      175.17     20.99 o
   4  19   3        0.07       18.23      7.48 o
   5  19   3        3.85        0.00      7.46 o
   6  19   3        7.17       12.93     20.85 o
   0  20   3       38.53       18.77     13.33 o
   1  20   3      152.33      200.15     26.15 o
   2  20   3       24.91       14.83      8.15 o
   3  20   3       41.18       28.18      8.91 o
   4  20   3        6.57        0.00      8.00 o
   5  20   3        3.16        0.00     17.13 o
   1  21   3      139.01       71.02     35.33 o
   2  21   3      103.77       34.05     26.27 o
   3  21   3       49.46       39.25     12.48 o
   4  21   3        5.07        9.17     13.58 o
   0  22   3       16.57       25.87     20.35 o
   1  22   3      169.34      120.11     30.08 o
   2  22   3       31.11       18.82     16.33 o
   3  22   3        0.14        0.00     17.98 o
   1  23   3        0.74        5.73     23.09 o
   2  23   3        5.84        0.00     33.38 o
   0   0   4    10837.49     6406.42    178.26 o
   1   0   4     8522.60     7758.46    166.89 o
   2   0   4       34.74       17.18     10.12 o
   3   0   4      171.43      147.90     12.83 o
   4   0   4     1972.26     2180.77     55.46 o
   5   0   4     2479.73     2582.96     67.38 o
   6   0   4      603.28      587.60     42.91 o
   7   0   4      149.03       86.99     34.42 o
   8   0   4       14.25       29.99     15.84 o
   9   0   4       56.58       13.11     19.45 o
  10   0   4       10.68       18.58     92.88 o
   1   1   4     3734.28     3142.75     54.94 o
   2   1   4        1.75        1.84      2.80 o
   3   1   4      175.55      162.77      9.60 o
   4   1   4      446.97      183.17     38.72 o
   5   1   4       72.42       62.78      8.22 o
   6   1   4      259.25      314.59     24.77 o
   7   1   4       53.95       20.33      7.29 o
   8   1   4       15.43       25.13     10.60 o
   9   1   4        0.14       11.62     17.55 o
  10   1   4        3.88       37.33     63.12 o
   0   2   4     1513.93     1227.33     50.16 o
   1   2   4      465.99      466.94     10.86 o
   2   2   4     4978.85     4683.78     59.08 o
   3   2   4       14.97        8.51      3.40 o
   4   2   4       52.60       82.69     10.85 o
   5   2   4       23.05       21.08      5.95 o
   6   2   4       78.74       55.74     12.54 o
   7   2   4       43.31       40.84     10.33 o
   8   2   4        1.72        6.37      9.10 o
   9   2   4        7.64        2.64     13.40 o
  10   2   4        4.89        0.00     23.85 o
   1   3   4     5547.55     4918.08     47.02 o
   2   3   4     2667.53     2521.52     34.25 o
   4   3   4       65.24       74.62     15.09 o
   5   3   4      290.33      336.48     20.64 o
   6   3   4       40.75       26.23      9.01 o
   7   3   4       34.14       22.25      8.38 o
   8   3   4       54.45       26.10     18.13 o
   9   3   4       31.10       56.66     15.07 o
  10   3   4       21.20        0.00     44.58 o
   0   4   4    13066.91    12764.09    182.39 o
   1   4   4        2.96        3.42      2.24 o
   2   4   4       88.71      101.63      6.78 o
   3   4   4      501.55      515.65     16.15 o
   4   4   4     2129.21     2199.52     40.67 o
   5   4   4      455.06      618.48     21.93 o
   6   4   4      202.80      215.23     35.41 o
   7   4   4       27.12       13.38      8.07 o
   8   4   4       69.19       17.82     27.75 o
   9   4   4       21.99       21.51     14.48 o
  10   4   4        1.18        0.00     70.59 o
   1   5   4       13.45       18.54      3.37 o
   2   5   4       69.30       78.97      6.69 o
   3   5   4      824.72     1011.43     23.64 o
   4   5   4      217.27      309.83     14.08 o
   5   5   4       65.28       62.35      7.58 o
   6   5   4        0.03       10.26      6.73 o
   7   5   4        0.32       14.51      8.70 o
   8   5   4        2.31       27.46     12.11 o
   9   5   4       10.80       33.61     17.26 o
   0   6   4     1703.88     1586.44     34.47 o
   1   6   4       92.36       67.30      5.56 o
   2   6   4        1.60        2.85      2.64 o
   3   6   4      270.25      237.15     10.91 o
   4   6   4     1503.12     1431.50     32.05 o
   5   6   4        5.05        8.13      4.97 o
   6   6   4       80.14       42.69     20.72 o
   7   6   4      660.65      659.50    118.35 o
   8   6   4       40.90        2.39     14.03 o
   9   6   4        3.12        3.13     14.82 o
   1   7   4     1791.95     1689.17     27.73 o
   2   7   4      424.62      400.05     18.13 o
   3   7   4     1055.88     1137.81     23.77 o
   4   7   4        2.09       15.43      4.37 o
   5   7   4       30.48       42.75      6.86 o
   6   7   4       38.86       36.78     18.54 o
   7   7   4       95.48       79.34     26.66 o
   8   7   4        6.77       11.90     17.34 o
   9   7   4        0.77       16.84     19.43 o
   0   8   4     1968.36     1914.60     42.37 o
   1   8   4      762.54      763.98     18.38 o
   2   8   4     2785.25     3069.96     46.38 o
   3   8   4      353.20      526.99     16.92 o
   4   8   4       86.07       90.55     11.78 o
   5   8   4      214.19      202.95     16.50 o
   6   8   4       25.65       31.33     12.91 o
   7   8   4       53.42       38.05     15.81 o
   8   8   4       89.31      182.29     45.27 o
   9   8   4       26.80       36.88     22.39 o
   1   9   4        7.62        9.34      2.61 o
   2   9   4      339.98      393.20     15.14 o
   3   9   4     3387.46     3492.35     51.24 o
   4   9   4      576.02      607.36     24.92 o
   5   9   4       30.62       26.31      6.81 o
   6   9   4       25.24       23.02      9.93 o
   7   9   4       27.30       36.00     11.21 o
   8   9   4       12.61       14.04     14.09 o
   9   9   4        3.75        0.91     18.93 o
   0  10   4      294.04      324.79     18.93 o
   1  10   4     1242.62     1251.44     25.11 o
   2  10   4      163.60      157.38     11.60 o
   3  10   4      252.94      273.76     16.49 o
   4  10   4      105.25       92.66     10.90 o
   5  10   4      181.02      170.62     22.97 o
   6  10   4     1704.60     2037.89     72.69 o
   7  10   4      214.17      307.00     28.99 o
   8  10   4        3.46       10.75     13.44 o
   9  10   4        3.06       28.85     25.73 o
   1  11   4       56.40       83.68      7.52 o
   2  11   4      888.80      933.44     26.28 o
   3  11   4      259.78      294.04     18.49 o
   4  11   4      222.86      274.02     18.88 o
   5  11   4      504.61      591.18     27.09 o
   6  11   4      572.21      691.69     37.90 o
   7  11   4       40.22       51.23     11.84 o
   8  11   4        5.56       28.48     20.63 o
   0  12   4       89.12       95.51     12.97 o
   1  12   4      661.10      760.07     24.11 o
   2  12   4      288.21      282.87     19.73 o
   3  12   4       23.75       24.48      6.48 o
   4  12   4      256.49      347.21     22.06 o
   5  12   4      329.42      374.82     23.18 o
   6  12   4       61.35       46.59     18.92 o
   7  12   4        2.34       16.91      9.14 o
   8  12   4       17.35        1.15     18.38 o
   1  13   4        6.65        7.89      4.26 o
   2  13   4      166.42      152.90     14.86 o
   3  13   4      506.98      555.57     24.23 o
   4  13   4       41.18       56.48     10.22 o
   5  13   4       11.54       19.70      7.46 o
   6  13   4        0.14       27.01      9.96 o
   7  13   4       22.85       35.41     11.54 o
   8  13   4       18.39       51.58     25.94 o
   1  14   4       14.52       18.85      5.99 o
   2  14   4      101.12       98.28     13.80 o
   3  14   4      233.73      235.00     18.94 o
   4  14   4       66.65       82.84     13.59 o
   5  14   4      242.13      243.53     20.18 o
   6  14   4       12.86       17.58      8.89 o
   7  14   4        2.55        2.43     12.46 o
   8  14   4        0.35        1.79     27.60 o
   1  15   4      132.76      185.42     18.72 o
   2  15   4      234.40      277.59     21.78 o
   3  15   4        7.69       16.36      6.78 o
   4  15   4      123.26      136.18     15.33 o
   5  15   4      619.05      707.48     32.64 o
   6  15   4      104.96      120.34     21.45 o
   7  15   4       30.77       18.39     11.73 o
   0  16   4       18.92       13.21     12.23 o
   1  16   4      729.46      778.23     33.66 o
   2  16   4      989.75     1036.22     34.34 o
   3  16   4       49.51       45.29     10.08 o
   4  16   4        6.58        8.48      6.92 o
   5  16   4       13.71       37.05     10.31 o
   6  16   4        1.91       21.20     11.09 o
   7  16   4        2.40        6.89     16.83 o
   1  17   4       20.63       17.58      7.86 o
   2  17   4       17.40       17.59      9.44 o
   3  17   4       97.45       92.31     12.79 o
   4  17   4      145.02      176.83     18.46 o
   5  17   4       33.30       17.76      9.23 o
   6  17   4        1.60        0.45     10.09 o
   7  17   4        7.25        8.82     28.88 o
   0  18   4       26.99       26.89     11.76 o
   1  18   4      146.05      138.58     38.46 o
   2  18   4        6.97        2.72      7.16 o
   3  18   4      124.96      147.98     16.22 o
   4  18   4      335.21      378.86     27.30 o
   5  18   4        6.78       15.01      8.42 o
   6  18   4        3.02        0.00     11.11 o
   1  19   4       52.77       31.51     10.72 o
   2  19   4       45.35       54.21     10.95 o
   3  19   4        2.16        7.96      5.75 o
   4  19   4       16.32       25.93      8.32 o
   5  19   4       33.99       41.86     11.10 o
   6  19   4        4.17        0.00     27.83 o
   0  20   4      245.78      237.09     96.75 o
   1  20   4        0.75        0.00      7.25 o
   2  20   4       31.85       34.65      9.76 o
   3  20   4       23.82       27.31      9.09 o
   4  20   4        2.73        5.70      6.74 o
   5  20   4        7.03       30.01     21.20 o
   1  21   4        0.20       12.40      8.20 o
   2  21   4        0.13        0.00      7.16 o
   3  21   4       92.14       66.61     16.57 o
   4  21   4       16.61       14.21     13.01 o
   0  22   4        9.55        0.00     17.35 o
   1  22   4       48.06       35.06     16.68 o
   2  22   4       17.92        8.14     17.38 o
   3  22   4        4.73        6.37     18.10 o
   1  23   4        8.59        0.00     22.12 o
   2  23   4       18.83       15.85     46.42 o
   1   1   5      438.77      426.23     11.95 o
   2   1   5     8154.30     8197.70     90.08 o
   3   1   5     1100.98      976.93     35.72 o
   4   1   5     1114.98     1175.56     26.90 o
   5   1   5       57.61       49.86      9.59 o
   6   1   5       16.27       16.04      6.46 o
   7   1   5       36.84       16.33      7.16 o
   8   1   5        2.71        0.65      9.32 o
   9   1   5        1.66        9.33     16.09 o
  10   1   5        6.79        0.00     20.49 o
   0   2   5      545.07      469.95     17.92 o
   1   2   5     1328.08     1231.65     19.98 o
   2   2   5      107.21      114.81      7.13 o
   3   2   5       96.78      117.64     12.66 o
   4   2   5       14.23       12.30      4.28 o
   5   2   5      139.65      136.25     16.09 o
   6   2   5      363.31      412.02     27.24 o
   7   2   5      146.39      184.98     21.18 o
   8   2   5        1.20       14.52      9.45 o
   9   2   5       31.37       34.56     15.99 o
  10   2   5       30.36        0.00     26.75 o
   1   3   5      905.49      876.19     15.62 o
   2   3   5        9.96       11.09      2.92 o
   3   3   5      103.42      135.56      8.22 o
   4   3   5       13.24       17.34      3.90 o
   5   3   5       70.28       37.53     10.35 o
   6   3   5       69.87       92.79     13.08 o
   7   3   5        0.44       10.59      7.15 o
   8   3   5        3.44        6.58     10.50 o
   9   3   5       54.49       55.09     19.42 o
  10   3   5       28.62       79.51     64.65 o
   0   4   5     5812.51     5765.04     93.80 o
   1   4   5      777.96      710.66     16.38 o
   2   4   5      398.91      470.97     13.62 o
   3   4   5     2414.43     2193.46     38.34 o
   4   4   5        1.26       12.13      3.70 o
   5   4   5      318.01      347.86     19.45 o
   6   4   5      231.58      252.61     24.63 o
   7   4   5       22.11       13.89      9.78 o
   8   4   5        0.86        2.24     14.57 o
   9   4   5       78.73       52.37     47.08 o
   1   5   5      773.43      783.93     15.81 o
   2   5   5      647.41      699.49     17.74 o
   3   5   5       27.93       24.94      4.40 o
   4   5   5        7.66       15.98      4.35 o
   5   5   5      677.73      635.81     22.35 o
   6   5   5       65.24       38.38      9.87 o
   7   5   5       20.43       21.07      9.79 o
   8   5   5       19.98       21.47     20.44 o
   9   5   5        8.90        0.00     18.13 o
   0   6   5      558.86      524.70     18.93 o
   1   6   5      637.92      584.99     13.90 o
   2   6   5      165.99      143.78     10.87 o
   3   6   5      851.59      801.85     19.76 o
   4   6   5      333.58      409.46     16.48 o
   5   6   5      338.93      376.33     19.80 o
   6   6   5       13.64        8.74      9.75 o
   7   6   5       11.08       19.25      9.25 o
   8   6   5      303.71      446.64     51.40 o
   9   6   5        1.80       66.98     23.62 o
   1   7   5      679.99      572.20     14.38 o
   2   7   5       34.37       30.31      4.37 o
   3   7   5       27.62       21.78      4.71 o
   4   7   5       31.81       14.85      6.37 o
   5   7   5        5.27        9.23      4.59 o
   6   7   5      178.98      205.96     33.32 o
   7   7   5       80.35       76.51     18.92 o
   8   7   5      182.52      403.05     50.73 o
   9   7   5       50.09       98.72     46.79 o
   0   8   5     1766.28     1886.16     42.62 o
   1   8   5     2934.48     3108.03     41.99 o
   2   8   5      559.97      505.70     14.72 o
   3   8   5      207.60      180.22     12.67 o
   4   8   5        0.82       11.86      4.42 o
   5   8   5       38.40       47.73      8.49 o
   6   8   5       39.82       45.41     13.95 o
   7   8   5       30.38       28.02     12.72 o
   8   8   5        7.95       12.72     12.78 o
   9   8   5       25.33       67.70     27.06 o
   1   9   5     2056.67     2010.43     33.22 o
   2   9   5      677.56      748.57     20.71 o
   3   9   5      493.16      451.76     17.26 o
   4   9   5       11.40       10.01      5.05 o
   5   9   5       75.72       70.56      9.80 o
   6   9   5       64.41       39.13     15.15 o
   7   9   5        1.23       15.44      8.87 o
   8   9   5        1.94       13.69     10.75 o
   9   9   5        0.68       22.63     25.63 o
   0  10   5       79.48       58.86     12.69 o
   1  10   5      103.77      160.74     10.40 o
   2  10   5       76.92       83.25      8.73 o
   3  10   5       61.53       41.27      7.83 o
   4  10   5      105.37       82.78     10.05 o
   5  10   5      134.15      161.80     15.13 o
   6  10   5       18.68       22.06     10.73 o
   7  10   5       21.18       13.09      9.04 o
   8  10   5       17.53       40.14     11.91 o
   9  10   5        2.08       17.80     25.17 o
   1  11   5      482.98      532.25     17.26 o
   2  11   5      117.53      131.67     11.40 o
   3  11   5       20.49       37.97      8.64 o
   4  11   5      205.50      208.57     16.23 o
   5  11   5      261.35      294.40     21.13 o
   6  11   5       27.12       50.68     11.90 o
   7  11   5       75.70       59.14     11.67 o
   8  11   5        0.03       12.04     13.07 o
   0  12   5     9418.83     9982.50    156.99 o
   1  12   5      413.37      438.17     19.08 o
   2  12   5       61.46       46.74      9.03 o
   3  12   5      194.38      230.82     18.41 o
   4  12   5      495.89      509.38     25.05 o
   5  12   5      516.88      593.37     29.00 o
   6  12   5       92.83      127.27     21.45 o
   7  12   5      156.03      189.42     23.75 o
   8  12   5       33.26       53.38     16.90 o
   1  13   5      244.93      255.84     17.02 o
   2  13   5       35.56       29.96      7.73 o
   3  13   5     1044.05     1093.81     33.50 o
   4  13   5      891.29      986.79     34.92 o
   5  13   5       14.31       18.58      8.68 o
   6  13   5       38.38       26.62     14.35 o
   7  13   5       49.87       31.73     11.06 o
   8  13   5        0.46        0.00     22.69 o
   0  14   5      340.90      335.58     31.90 o
   1  14   5       91.57       69.07     11.20 o
   2  14   5      192.28      205.59     18.76 o
   3  14   5        1.59       21.48      6.50 o
   4  14   5      130.85      136.19     18.19 o
   5  14   5      303.93      355.51     29.32 o
   6  14   5      154.20      186.17     24.95 o
   7  14   5       97.57       95.18     17.41 o
   8  14   5       11.26       34.26     25.54 o
   1  15   5        0.85       13.72      7.31 o
   2  15   5       65.75       54.47      8.74 o
   3  15   5      179.60      219.97     18.53 o
   4  15   5       12.24       16.53      6.97 o
   5  15   5        4.70       18.15      7.50 o
   6  15   5        4.26        9.12      8.87 o
   7  15   5       19.40       25.18     12.38 o
   0  16   5      330.72      435.13     47.07 o
   1  16   5      259.79      314.27     23.67 o
   2  16   5      695.94      822.10     32.17 o
   3  16   5        3.30        2.68      6.22 o
   4  16   5       53.47       48.23      9.41 o
   5  16   5       22.84       24.91      8.11 o
   6  16   5       17.27       14.37      9.08 o
   7  16   5       11.81        5.27     13.50 o
   1  17   5       30.85       14.63      8.96 o
   2  17   5      305.47      370.23     28.21 o
   3  17   5       62.12       65.97     11.81 o
   4  17   5        0.75       10.09      6.36 o
   5  17   5        1.27       13.74      8.27 o
   6  17   5        3.55       18.96     10.41 o
   0  18   5      341.67      388.24     72.51 o
   1  18   5        0.75       10.33      8.11 o
   2  18   5      210.91      231.16     23.07 o
   3  18   5        0.04        1.21      4.80 o
   4  18   5       28.93       30.41      8.18 o
   5  18   5       12.49       23.47      7.66 o
   6  18   5       16.62       18.57     13.25 o
   1  19   5       49.34       20.82     10.32 o
   2  19   5       46.90       33.80     14.19 o
   3  19   5       12.26        6.33      7.53 o
   4  19   5       10.31       32.35      8.36 o
   5  19   5       39.15       33.17     13.38 o
   0  20   5       21.98       16.85     14.98 o
   1  20   5       24.81        8.46      8.27 o
   2  20   5       39.02       41.02      9.27 o
   3  20   5        2.59        7.57      8.16 o
   4  20   5       63.20       42.74     13.94 o
   5  20   5       17.34       23.57     20.87 o
   1  21   5       36.43       19.63      9.49 o
   2  21   5       31.01        3.84      9.80 o
   3  21   5        4.49        0.00     10.62 o
   4  21   5        0.08        3.28      9.00 o
   0  22   5        4.03        0.00     17.82 o
   1  22   5        0.01        5.42     13.55 o
   2  22   5        0.82        0.00     14.16 o
   3  22   5        0.03        2.07     17.07 o
   1  23   5        0.54        0.00     23.72 o
   2  23   5        0.01        0.00     47.13 o
   0   0   6     1454.39     1292.68     62.92 o
   1   0   6    13091.57    12906.75    245.12 o
   4   0   6     2626.84     2653.53     59.28 o
   5   0   6      425.07      540.05     39.53 o
   6   0   6      326.33      376.68     40.00 o
   7   0   6        2.11       12.49     10.39 o
   8   0   6        0.03        8.09     14.00 o
   9   0   6       11.00       30.90     26.38 o
   1   1   6        1.31        0.15      3.43 o
   3   1   6      578.37      438.58     20.60 o
   4   1   6      309.53      331.28     16.93 o
   5   1   6        6.96       10.14      5.45 o
   6   1   6        0.21        4.90      5.19 o
   7   1   6      128.46      132.56     19.74 o
   8   1   6       70.18       58.37     16.88 o
   9   1   6       19.74       19.53     13.59 o
  10   1   6        0.03       46.07     31.21 o
   0   2   6    10006.65     9069.38    110.34 o
   1   2   6     1242.23     1011.12     18.31 o
   3   2   6       86.71      102.62      9.39 o
   4   2   6        1.18       10.87      3.17 o
   5   2   6       19.26       17.22      5.74 o
   6   2   6        2.45       15.51      5.85 o
   7   2   6       31.15       19.52      9.28 o
   8   2   6       77.60       66.23     15.88 o
   9   2   6       12.37        8.28     14.79 o
  10   2   6       33.41       67.62     48.30 o
   1   3   6      837.64      835.18     15.75 o
   2   3   6     1647.55      761.20     54.80 o
   3   3   6     3593.45     3760.54     49.54 o
   4   3   6     2152.77     2281.58     38.27 o
   5   3   6        4.07        0.00      4.83 o
   6   3   6        7.47        9.37      6.37 o
   7   3   6       42.72       21.42     11.22 o
   8   3   6        4.27        0.00     14.20 o
   9   3   6        0.31        9.97     19.86 o
   0   4   6     1383.48      508.92     37.53 o
   1   4   6     4318.06     4177.72     50.86 o
   2   4   6     1399.40     1250.97     23.62 o
   3   4   6        8.84       10.57      3.17 o
   4   4   6       90.02      116.13      9.00 o
   5   4   6        0.89       17.27      6.06 o
   6   4   6       22.44       15.57      8.11 o
   7   4   6        0.28        8.44      7.43 o
   8   4   6        0.15        0.00     11.35 o
   9   4   6        1.43        8.18     25.63 o
   1   5   6       13.11       16.51      4.13 o
   2   5   6      585.54      651.37     17.46 o
   3   5   6      954.75      985.42     21.89 o
   4   5   6        0.86        4.86      3.43 o
   5   5   6        0.00        3.08      5.22 o
   6   5   6      335.55      339.19     28.64 o
   7   5   6       40.02       29.92     15.35 o
   8   5   6        0.31       16.77     13.48 o
   9   5   6        2.63        2.66     20.70 o
   0   6   6     3127.42     3238.99     56.59 o
   1   6   6       21.49       13.98      3.66 o
   2   6   6       99.90      160.07      9.64 o
   3   6   6      873.12     1033.02     23.06 o
   4   6   6       95.82      128.14     10.35 o
   5   6   6       12.98        5.38      5.71 o
   6   6   6       47.47       32.88     10.65 o
   7   6   6      101.49      104.39     20.08 o
   8   6   6       77.48       46.64     16.67 o
   9   6   6        1.93       21.96     21.96 o
   1   7   6       62.59       63.98      8.67 o
   2   7   6      135.35       94.20      7.48 o
   3   7   6      311.05      353.08     13.85 o
   4   7   6       65.64       73.00      9.45 o
   5   7   6       69.93       62.79      9.73 o
   6   7   6      225.24      270.20     33.82 o
   7   7   6       38.69       29.51     12.03 o
   8   7   6       20.41       48.81     16.95 o
   9   7   6       17.88       17.23     35.74 o
   0   8   6       29.36       28.55      8.15 o
   1   8   6      212.28      190.97     10.45 o
   2   8   6      137.65      156.86      9.74 o
   3   8   6       10.99       26.25      4.88 o
   4   8   6       11.19       20.76      6.12 o
   5   8   6       52.07       48.55     11.10 o
   6   8   6       15.10       26.32     12.24 o
   7   8   6       13.22       29.86     11.66 o
   8   8   6        1.25        9.47     12.15 o
   9   8   6        8.11       34.29     31.82 o
   1   9   6      380.60      358.17     14.40 o
   2   9   6      604.92      672.77     17.93 o
   3   9   6      169.33      164.28     11.77 o
   4   9   6      108.49      121.40     12.41 o
   5   9   6      104.06      126.18     15.81 o
   6   9   6      666.95      698.02     45.39 o
   7   9   6       11.76       19.78     11.19 o
   8   9   6       21.67       11.71     11.04 o
   9   9   6        6.46       39.25     47.08 o
   0  10   6       73.62       94.51     12.07 o
   1  10   6     2835.57     2959.65     46.06 o
   2  10   6      299.34      345.15     15.94 o
   3  10   6      335.44      414.91     17.10 o
   4  10   6      117.88      145.30     15.34 o
   5  10   6      587.13      658.22     30.71 o
   6  10   6      334.95      472.62     34.69 o
   7  10   6        2.21       21.90     10.81 o
   8  10   6       50.47       45.65     19.43 o
   9  10   6       10.77        0.00     75.79 o
   1  11   6      195.63      267.81     13.75 o
   2  11   6      140.00      122.07     11.01 o
   3  11   6       13.16       15.80      6.98 o
   4  11   6       79.11       93.55     11.22 o
   5  11   6       27.71       31.42      8.68 o
   6  11   6       19.86       33.73     10.19 o
   7  11   6        1.42        0.00      8.10 o
   8  11   6      116.91      170.04     29.31 o
   0  12   6       76.01       70.49     11.61 o
   1  12   6      539.09      565.35     21.12 o
   2  12   6      116.31      135.51     13.14 o
   3  12   6       44.66       44.52      7.90 o
   4  12   6      213.41      234.32     17.92 o
   5  12   6        4.73        9.61      6.80 o
   6  12   6        3.70        7.63      8.72 o
   7  12   6       16.61       18.50      9.84 o
   8  12   6       14.35        1.18     14.95 o
   1  13   6      121.44      152.40     13.74 o
   2  13   6       34.26       35.68      7.65 o
   3  13   6      970.79     1000.04     32.09 o
   4  13   6      129.34      130.83     14.29 o
   5  13   6       64.32       70.45     11.36 o
   6  13   6        2.16       12.87      8.44 o
   7  13   6        1.88       17.13     11.31 o
   8  13   6       11.07       11.13     17.25 o
   0  14   6       24.26       13.67      8.03 o
   1  14   6      295.12      290.89     20.42 o
   2  14   6        3.87       14.89      6.12 o
   3  14   6       10.04       26.53      7.26 o
   4  14   6      130.71      149.65     16.06 o
   5  14   6        0.25        5.52      6.78 o
   6  14   6        6.99       29.00      9.41 o
   7  14   6       20.32        8.82      8.97 o
   8  14   6        1.25        0.00     18.42 o
   1  15   6      679.48      716.54     31.53 o
   2  15   6      483.41      511.80     29.96 o
   3  15   6      234.04      307.76     21.54 o
   4  15   6        6.33       12.83      6.46 o
   5  15   6       24.75       27.25     10.40 o
   6  15   6       99.53       81.68     16.57 o
   7  15   6       85.00       69.22     14.96 o
   0  16   6      437.94      522.67     51.24 o
   1  16   6        4.80       12.22      7.20 o
   2  16   6        1.18       10.42      6.71 o
   3  16   6      133.03       84.77     20.24 o
   4  16   6       43.74       32.24      8.42 o
   5  16   6       41.46       29.03      9.13 o
   6  16   6        0.01        7.24      8.38 o
   7  16   6        5.95        0.43     12.19 o
   1  17   6      123.59      100.94     20.75 o
   2  17   6       24.28       12.19      7.50 o
   3  17   6       26.56       20.55     10.87 o
   4  17   6       17.30       17.72      7.33 o
   5  17   6       20.36       16.23      7.82 o
   6  17   6       87.76       79.54     16.45 o
   0  18   6      356.92      426.17     49.36 o
   1  18   6        0.87        2.60      7.31 o
   2  18   6        0.29        6.97      6.95 o
   3  18   6        1.37        2.37      6.26 o
   4  18   6        9.38        9.08      7.10 o
   5  18   6        0.48        0.92      7.58 o
   6  18   6        1.56       10.49     12.88 o
   1  19   6        0.30        0.00      7.69 o
   2  19   6        1.45        8.24      7.91 o
   3  19   6       21.22       15.74      7.60 o
   4  19   6        0.00        6.29      5.35 o
   5  19   6        5.60        5.30      8.95 o
   0  20   6       22.53       19.20     12.61 o
   1  20   6       31.03       17.95      9.34 o
   2  20   6       15.93       11.60      8.20 o
   3  20   6       11.03        5.31      8.11 o
   4  20   6        4.98       19.10     10.28 o
   5  20   6        4.32        4.51     19.73 o
   1  21   6       14.32        9.97      8.49 o
   2  21   6       19.13        0.00      8.15 o
   3  21   6        0.02        7.69     10.99 o
   4  21   6       12.03        7.73     20.03 o
   0  22   6        7.46        0.00     20.14 o
   1  22   6        8.30        7.09     14.77 o
   2  22   6        0.27        0.00     16.00 o
   3  22   6        3.69        0.44     19.98 o
   1  23   6        9.86        0.00     36.42 o
   1   1   7        4.93       13.96      3.86 o
   2   1   7        3.05        5.95      2.90 o
   3   1   7      253.18      226.60     17.33 o
   4   1   7       10.23       10.69      4.06 o
   5   1   7       25.98       26.92      6.64 o
   6   1   7       26.47       13.23      6.51 o
   7   1   7       38.28       26.63      9.00 o
   8   1   7       13.68       30.27      9.94 o
   9   1   7        0.02        0.67     12.81 o
   0   2   7     7497.19     7306.01     94.73 o
   1   2   7     3082.85     3142.32     45.80 o
   2   2   7      767.42      863.82     22.31 o
   3   2   7        2.59        5.34      3.08 o
   4   2   7       23.56       15.72      5.74 o
   5   2   7     1225.90      702.24     80.60 o
   6   2   7        0.97        5.77      5.85 o
   7   2   7       31.11       24.74      9.15 o
   8   2   7       97.93      114.07     18.56 o
   9   2   7       98.65       80.40     45.69 o
   1   3   7      426.11      465.17     26.44 o
   2   3   7      892.70      958.49     18.80 o
   3   3   7      940.45      872.24     21.27 o
   4   3   7      532.98      562.43     28.78 o
   6   3   7      177.39      189.22     19.91 o
   7   3   7       38.63       21.14     15.03 o
   8   3   7       67.71       47.55     23.60 o
   9   3   7       18.18       19.88     16.87 o
   0   4   7       31.90       31.12      7.31 o
   1   4   7      152.91      163.70      9.32 o
   2   4   7        4.22        5.66      2.81 o
   3   4   7      927.00      883.79     21.95 o
   4   4   7       74.24       61.13      8.30 o
   5   4   7       86.82       89.07     13.24 o
   6   4   7       23.63       23.20      7.79 o
   7   4   7       63.58       77.60     14.14 o
   8   4   7        4.46       23.06     12.68 o
   9   4   7        0.81        0.00     18.72 o
   1   5   7       20.96       23.85      6.27 o
   2   5   7      294.48      349.09     12.32 o
   3   5   7      412.84      562.80     16.36 o
   4   5   7      231.53      333.67     15.46 o
   5   5   7      101.81      106.27     13.90 o
   6   5   7       17.03        6.59      7.52 o
   7   5   7      141.71      224.57     30.77 o
   8   5   7        8.67       12.29     10.38 o
   9   5   7       19.67       10.34     23.26 o
   0   6   7     1609.91     1627.04     42.95 o
   1   6   7     9097.52     9532.16     92.51 o
   2   6   7      478.99      469.82     14.63 o
   3   6   7     1561.77     1643.20     30.47 o
   4   6   7      193.52      188.10     14.11 o
   5   6   7      171.90      238.49     20.83 o
   6   6   7       21.10       27.07      8.41 o
   7   6   7      245.60      287.42     35.88 o
   8   6   7      182.22      238.87     42.38 o
   9   6   7        1.44        6.01     24.63 o
   1   7   7     8658.54     9319.92     92.84 o
   2   7   7        9.57        9.01      3.86 o
   3   7   7       90.21      142.43     10.19 o
   4   7   7        1.87       13.27      3.78 o
   5   7   7        0.40       20.97      6.64 o
   6   7   7       47.53       31.74     11.83 o
   7   7   7       52.65       22.77     18.96 o
   8   7   7       57.63       44.55     22.16 o
   9   7   7       15.93        0.00     42.53 o
   0   8   7      218.44      248.08     16.34 o
   1   8   7       56.59       68.63      6.60 o
   2   8   7      760.43      789.19     19.50 o
   3   8   7        0.80        3.97      3.66 o
   4   8   7       29.78       23.66      5.07 o
   5   8   7        7.80        0.00      6.97 o
   6   8   7       24.16       24.82     15.01 o
   7   8   7       26.39       39.46     22.42 o
   8   8   7       20.16       20.74     12.86 o
   9   8   7        0.02       27.48     51.99 o
   1   9   7     4202.97     4489.30     59.46 o
   2   9   7        9.49       11.52      3.46 o
   3   9   7      153.98      175.20     13.51 o
   4   9   7        0.54        2.13      3.75 o
   5   9   7      293.79      346.31     33.23 o
   6   9   7      271.03      374.20     35.98 o
   7   9   7       42.59       52.13     14.27 o
   8   9   7       55.48       43.60     14.50 o
   9   9   7        1.99        0.00     47.40 o
   0  10   7     1009.83     1231.06     37.47 o
   1  10   7        0.00       11.49      3.28 o
   2  10   7      363.88      343.73     16.25 o
   3  10   7      216.89      267.56     15.63 o
   4  10   7        0.54        3.35      4.46 o
   5  10   7      183.09      228.73     23.55 o
   6  10   7       91.39       95.90     23.42 o
   7  10   7       40.69       51.57     13.32 o
   8  10   7       14.05        0.00     10.13 o
   1  11   7      611.24      704.88     20.39 o
   2  11   7      140.36      173.64     13.47 o
   3  11   7        6.67       11.79      4.85 o
   4  11   7      363.55      434.34     24.57 o
   5  11   7       17.63       30.73      9.05 o
   6  11   7       41.44       50.31     11.93 o
   7  11   7       18.66       21.53     12.08 o
   8  11   7        0.14        0.00     13.98 o
   0  12   7      539.41      454.05     24.19 o
   1  12   7      614.51      583.08     21.45 o
   2  12   7      402.98      440.04     21.09 o
   3  12   7      447.10      412.33     23.23 o
   4  12   7       53.70       42.60      7.94 o
   5  12   7      142.56      112.04     16.20 o
   6  12   7        0.08        8.88     11.69 o
   7  12   7        1.23        0.00      8.71 o
   8  12   7        3.50       12.31     14.81 o
   1  13   7     1834.68     1999.18     43.85 o
   2  13   7      317.51      397.76     22.23 o
   3  13   7        7.63       15.60      6.14 o
   4  13   7       37.03       39.42     10.72 o
   5  13   7      117.94       90.39     15.90 o
   6  13   7       85.06       70.67     14.66 o
   7  13   7       42.40       35.38     10.96 o
   8  13   7        9.10       41.07     33.61 o
   0  14   7      112.74       72.41     16.31 o
   1  14   7      597.54      627.66     25.91 o
   2  14   7      338.44      355.66     22.69 o
   3  14   7       69.74       65.18     11.12 o
   4  14   7        1.19        2.32      5.77 o
   5  14   7       22.82       25.75      8.86 o
   6  14   7        3.02        0.00      7.29 o
   7  14   7       64.30       56.68     15.80 o
   1  15   7       17.34       33.95      8.20 o
   2  15   7        0.08        8.05      5.56 o
   3  15   7      328.02      414.18     24.48 o
   4  15   7       36.54       23.94      9.18 o
   5  15   7        9.37        6.75      6.94 o
   6  15   7        0.10        3.82      8.55 o
   7  15   7        0.31       14.25     11.62 o
   0  16   7      147.23      134.39     29.74 o
   1  16   7      178.11      194.71     23.83 o
   2  16   7      156.88      182.53     20.19 o
   3  16   7        1.71       15.45      6.61 o
   4  16   7       10.88       15.93      6.89 o
   5  16   7        2.83        0.73      7.68 o
   6  16   7        0.37        0.46      8.92 o
   7  16   7       24.10       31.22     16.38 o
   1  17   7        2.88       18.92      8.09 o
   2  17   7        0.10        0.00      6.20 o
   3  17   7       34.28       26.66      7.50 o
   4  17   7       12.34       22.09      7.07 o
   5  17   7       50.81       80.55     15.11 o
   6  17   7       14.16        0.00      9.45 o
   0  18   7       39.21       34.87     17.81 o
   1  18   7      225.33      261.19     30.38 o
   2  18   7       26.59       13.74      6.57 o
   3  18   7        0.01        2.93      7.06 o
   4  18   7       18.30       16.84      7.23 o
   5  18   7        0.07       15.41      7.93 o
   6  18   7        1.99       37.24     17.88 o
   1  19   7       22.74       19.37      8.48 o
   2  19   7       10.04       22.30      8.99 o
   3  19   7        2.38        7.94      7.35 o
   4  19   7       18.53        8.41      9.97 o
   5  19   7       39.06       28.75     11.68 o
   0  20   7       38.72       26.98     14.03 o
   1  20   7       14.34        8.77      7.69 o
   2  20   7       12.00        4.73     10.58 o
   3  20   7       52.79       11.28      8.81 o
   4  20   7        0.22       14.41     12.97 o
   5  20   7       16.56       28.62     36.68 o
   1  21   7        0.56        7.52      7.94 o
   2  21   7        1.21        0.00      8.98 o
   3  21   7       18.98       14.35     15.40 o
   4  21   7        1.69        7.17     25.00 o
   0  22   7       11.53        0.00     23.03 o
   1  22   7        0.00        5.86     14.77 o
   2  22   7       29.69       26.99     18.56 o
   3  22   7        0.79        8.66     27.10 o
   1  23   7        2.72       15.46     44.60 o
   0   0   8    12044.31    11532.47    253.96 o
   1   0   8      189.14      218.98     14.67 o
   4   0   8        0.00        3.34      6.15 o
   5   0   8      726.88      851.46     96.84 o
   6   0   8       92.29       71.27     18.26 o
   7   0   8      171.42      275.44     38.42 o
   8   0   8        0.40        8.73     14.05 o
   9   0   8        3.98        7.23     18.17 o
   1   1   8     1204.73     1027.92     21.60 o
   2   1   8        8.07        7.23      2.59 o
   3   1   8       16.81       18.32      5.94 o
   5   1   8       31.84       31.78      8.88 o
   6   1   8      233.86      276.51     25.72 o
   7   1   8      296.16      378.78     31.05 o
   8   1   8       12.21       23.58      9.34 o
   9   1   8        3.63       10.75     14.79 o
   0   2   8      514.64      490.36     17.68 o
   1   2   8     5690.13     2894.41    120.18 o
   2   2   8       98.34       79.56      5.94 o
   4   2   8      264.81      226.00     21.43 o
   5   2   8      570.29      679.75     63.01 o
   6   2   8       40.73       30.39     11.52 o
   7   2   8        0.97        7.38      8.61 o
   8   2   8       14.13        0.00      8.88 o
   9   2   8        6.21        1.71     24.82 o
   1   3   8      709.15      666.28     17.32 o
   2   3   8       28.19       26.36      5.13 o
   3   3   8     1892.21     1939.11     38.58 o
   4   3   8     2620.83     2441.46     48.45 o
   5   3   8        9.42       12.62      5.60 o
   6   3   8       14.36        9.74      6.57 o
   7   3   8       40.52       33.94     15.04 o
   8   3   8        0.60        0.00      9.82 o
   9   3   8       95.62       82.37     49.67 o
   0   4   8     2185.73     2077.96     51.63 o
   1   4   8      214.97      179.26     10.80 o
   2   4   8     1020.48      845.77     19.91 o
   3   4   8      252.96      337.17     12.29 o
   4   4   8      878.61      990.74     23.49 o
   5   4   8      234.23      296.73     23.41 o
   6   4   8      113.09      191.81     23.41 o
   7   4   8       47.35       31.88     17.38 o
   8   4   8        9.04        0.00     10.39 o
   9   4   8        6.87       22.29     19.35 o
   1   5   8       29.65       28.57      6.05 o
   2   5   8     1108.60     1168.38     24.90 o
   3   5   8     1195.90     1296.25     26.04 o
   4   5   8       46.75       65.58      8.60 o
   5   5   8      113.40      109.67     14.06 o
   6   5   8       21.98       11.12      7.60 o
   7   5   8        0.96        4.55     10.04 o
   8   5   8       57.41       62.06     20.72 o
   9   5   8        9.17        0.00     19.05 o
   0   6   8     2584.73     2761.34     85.88 o
   1   6   8      395.47      498.80     16.23 o
   2   6   8     4132.88     4199.66     57.49 o
   3   6   8     2792.45     3169.48     48.61 o
   4   6   8      146.44      202.03     11.87 o
   5   6   8        2.71       19.60      8.30 o
   6   6   8      241.97      298.09     25.18 o
   7   6   8       91.68      125.38     23.81 o
   8   6   8       51.15       50.15     24.98 o
   9   6   8       48.08        0.00     28.91 o
   1   7   8     1846.35     2078.32     34.64 o
   2   7   8      835.85      789.56     20.25 o
   3   7   8     1254.46     1298.71     27.81 o
   4   7   8      358.73      371.39     19.14 o
   5   7   8       21.24       14.93      8.01 o
   6   7   8       33.15       26.03     14.06 o
   7   7   8        0.60        0.00     10.25 o
   8   7   8       53.71       72.07     37.08 o
   9   7   8       23.10       53.45     53.18 o
   0   8   8     1068.19      946.49     30.83 o
   1   8   8     1931.62     1943.47     34.19 o
   2   8   8       20.83       15.56      4.86 o
   3   8   8      214.33      197.39     12.46 o
   4   8   8      147.11      176.65     16.30 o
   5   8   8       17.08       12.04      8.09 o
   6   8   8        4.49       14.81     10.36 o
   7   8   8        0.51        3.57     11.94 o
   8   8   8        2.69        0.00     14.08 o
   9   8   8        0.43        0.00     48.46 o
   1   9   8      836.21      947.99     22.76 o
   2   9   8     2545.03     2663.00     41.04 o
   3   9   8      515.23      519.92     19.98 o
   4   9   8        2.58        6.95      5.03 o
   5   9   8       47.12       49.42     11.95 o
   6   9   8      137.03      172.79     25.19 o
   7   9   8      149.35      163.82     23.28 o
   8   9   8        0.32       24.59     14.46 o
   9   9   8        3.04        0.00     51.74 o
   0  10   8     1498.48     1686.26     45.47 o
   1  10   8     3751.96     4157.06     59.24 o
   2  10   8     1357.54     1386.74     32.51 o
   3  10   8       40.97       27.20      5.63 o
   4  10   8       16.15       11.59      5.15 o
   5  10   8       59.86       43.02     10.47 o
   6  10   8       10.19       22.39      9.04 o
   7  10   8      259.41      347.87     32.54 o
   8  10   8        2.15       10.44     12.72 o
   1  11   8        7.03        8.40      4.59 o
   2  11   8      181.09      136.49     11.36 o
   3  11   8       71.91       76.59      9.66 o
   4  11   8      106.33      108.21     12.06 o
   5  11   8       95.24       68.38     15.98 o
   6  11   8       11.35       20.37      9.48 o
   7  11   8        3.04        0.00      8.99 o
   8  11   8        0.99        0.00     14.59 o
   0  12   8     3958.62     4298.21     84.65 o
   1  12   8       31.30       28.89      6.10 o
   2  12   8        7.50       10.11      4.23 o
   3  12   8        0.07        5.69      5.25 o
   4  12   8      377.22      405.16     22.37 o
   5  12   8       50.13       44.38     14.71 o
   6  12   8       48.41       45.83     15.69 o
   7  12   8       21.52       18.97     12.47 o
   8  12   8        2.81       21.67     17.39 o
   1  13   8      249.80      349.94     19.52 o
   2  13   8       19.46       15.03      6.16 o
   3  13   8      266.40      315.65     20.98 o
   4  13   8       62.47       42.87     10.63 o
   5  13   8       99.54      118.64     17.25 o
   6  13   8        9.72       11.91      8.61 o
   7  13   8        0.14        8.45     10.14 o
   8  13   8        0.08        0.00     31.62 o
   0  14   8       19.72       26.50     10.19 o
   1  14   8      139.96      115.22     14.28 o
   2  14   8       84.03       76.70     11.88 o
   3  14   8       15.20       17.69      7.80 o
   4  14   8        9.00       20.33      6.65 o
   5  14   8       10.19        9.01      7.40 o
   6  14   8       90.39       81.99     20.82 o
   7  14   8       39.57       25.52     15.38 o
   1  15   8       16.58       20.52      8.05 o
   2  15   8        0.74       13.61      6.64 o
   3  15   8       11.26       27.82      8.03 o
   4  15   8       45.49       38.30      9.52 o
   5  15   8       15.41       16.07      8.72 o
   6  15   8        3.64        0.00      8.78 o
   7  15   8        0.35        0.00     15.05 o
   0  16   8      106.59       56.62     30.68 o
   1  16   8      110.56      124.79     16.15 o
   2  16   8       19.42       15.88      7.18 o
   3  16   8       14.91       18.23      6.21 o
   4  16   8      123.85      136.01     22.30 o
   5  16   8       22.84       20.08     11.97 o
   6  16   8        7.39       14.83      9.06 o
   7  16   8        0.15        0.00     31.94 o
   1  17   8       27.22       29.36      8.91 o
   2  17   8       37.92       44.53     10.10 o
   3  17   8      130.61      150.63     16.74 o
   4  17   8       12.66       11.19      9.40 o
   5  17   8       20.96        0.00      7.73 o
   6  17   8       19.03       35.42     12.98 o
   0  18   8       15.21        6.40      9.64 o
   1  18   8       25.72       52.18     12.80 o
   2  18   8       59.70       41.80     11.13 o
   3  18   8       44.21       38.97     10.06 o
   4  18   8       10.85       22.55      7.96 o
   5  18   8        2.19        3.29      8.25 o
   6  18   8        1.29       11.67     26.91 o
   1  19   8       57.76       32.71     10.50 o
   2  19   8       30.11       18.30      8.27 o
   3  19   8       13.89        3.95      7.51 o
   4  19   8        2.11        3.73      8.95 o
   5  19   8        0.34        0.00     10.99 o
   0  20   8      117.17      112.80     27.22 o
   1  20   8        9.49        4.67      8.19 o
   2  20   8       18.42       26.82     13.34 o
   3  20   8       51.20       29.09     10.34 o
   4  20   8       20.09       30.29     13.22 o
   1  21   8        2.97       10.27      9.80 o
   2  21   8        0.00        5.78     10.12 o
   3  21   8        9.92       15.10     11.51 o
   4  21   8        9.56        0.00     21.81 o
   0  22   8        0.92        0.00     28.06 o
   1  22   8       20.74       18.32     17.97 o
   2  22   8       12.97        1.11     16.84 o
   1   1   9     1291.25     1372.84     28.49 o
   2   1   9     1561.30     1542.75     30.85 o
   3   1   9       20.06       30.76      6.15 o
   4   1   9      864.17      809.01     49.33 o
   5   1   9       26.26       19.59      6.29 o
   6   1   9      184.92      270.29     25.80 o
   7   1   9       68.99       50.66     12.00 o
   8   1   9        7.18       21.51     10.04 o
   9   1   9        2.94       13.93     17.16 o
   0   2   9      233.04      232.36     13.41 o
   1   2   9        6.65       11.80      3.33 o
   2   2   9     3030.56     2990.85     38.58 o
   3   2   9      555.24      613.24     20.84 o
   4   2   9      215.33      176.34     18.23 o
   5   2   9      664.96      613.60     53.18 o
   6   2   9      307.22      410.64     48.87 o
   7   2   9       72.31       53.37     12.05 o
   8   2   9       58.29       27.31     15.98 o
   9   2   9        8.18       29.60     22.43 o
   1   3   9      103.33       89.12      7.54 o
   2   3   9      500.58      566.55     17.14 o
   3   3   9       40.30       26.98      5.31 o
   4   3   9     1036.02     1128.24     38.26 o
   5   3   9      144.43      145.21     17.35 o
   6   3   9       50.64       60.29     11.80 o
   7   3   9       21.23       29.75     11.15 o
   8   3   9        2.47        8.39     11.20 o
   9   3   9       66.62       39.53     26.22 o
   0   4   9     2238.31     2208.53     51.74 o
   1   4   9      463.00      338.46     14.29 o
   2   4   9      723.29      850.29     20.53 o
   3   4   9      755.91      788.89     19.84 o
   4   4   9       36.70       33.15      7.17 o
   5   4   9      499.70      560.90     30.20 o
   6   4   9       43.03       32.54     10.43 o
   7   4   9        0.23       11.95      9.31 o
   8   4   9        0.67        0.00     11.06 o
   9   4   9       55.63       68.99     27.30 o
   1   5   9     2964.49     3033.89     73.13 o
   2   5   9      282.98      196.34      9.91 o
   3   5   9       16.86       18.07      3.89 o
   4   5   9       70.42       68.86     10.08 o
   5   5   9      217.97      259.85     20.77 o
   6   5   9      547.92      621.46     38.77 o
   7   5   9       26.65       15.99     11.43 o
   8   5   9        0.00       29.08     14.51 o
   9   5   9       35.55       12.30     17.78 o
   0   6   9       84.22       79.18     11.80 o
   1   6   9      301.96      321.30     13.83 o
   2   6   9      227.26      185.93     11.04 o
   3   6   9     2141.07     2163.72     37.26 o
   4   6   9      184.05      218.34     15.08 o
   5   6   9      102.41       56.37     17.61 o
   6   6   9      155.95      224.39     22.58 o
   7   6   9       51.10       42.98     17.84 o
   8   6   9       77.06       56.69     23.34 o
   9   6   9       34.98       33.02     26.71 o
   1   7   9      943.35     1035.25     23.96 o
   2   7   9        9.80        9.89      3.76 o
   3   7   9      189.97      219.16     12.84 o
   4   7   9      823.34      802.12     27.66 o
   5   7   9       10.45       11.73      7.83 o
   6   7   9       55.68       39.18     12.55 o
   7   7   9        4.11        0.00     11.20 o
   8   7   9       52.79       19.79     19.15 o
   9   7   9       11.83       19.87     33.36 o
   0   8   9      393.89      529.48     23.17 o
   1   8   9      209.95      277.94     13.60 o
   2   8   9      673.90      550.52     18.19 o
   3   8   9       40.57       51.13      9.09 o
   4   8   9      126.70      155.06     14.63 o
   5   8   9       44.72       31.32     13.52 o
   6   8   9      462.67      594.53     45.54 o
   7   8   9        2.52        0.00     16.84 o
   8   8   9       33.62       25.86     22.10 o
   9   8   9        2.54       37.78     33.75 o
   1   9   9       63.20      105.73      9.26 o
   2   9   9       15.46       16.68      3.95 o
   3   9   9      659.44      671.50     21.06 o
   4   9   9      227.08      237.17     17.91 o
   5   9   9       19.00       19.88      8.52 o
   6   9   9      267.16      277.72     31.75 o
   7   9   9       31.39       21.74     14.14 o
   8   9   9       46.43       87.24     29.92 o
   0  10   9     1020.05     1045.91     35.57 o
   1  10   9       10.35       15.28      3.99 o
   2  10   9      276.34      330.04     16.22 o
   3  10   9       25.95       23.75      6.51 o
   4  10   9        9.22        1.31      5.45 o
   5  10   9        2.34       12.09      8.21 o
   6  10   9        0.41        1.76     11.77 o
   7  10   9       12.85       13.40     14.06 o
   8  10   9        6.75       20.86     20.59 o
   1  11   9      115.22       96.68     10.18 o
   2  11   9        1.79        7.99      4.32 o
   3  11   9        5.44        6.94      4.24 o
   4  11   9       10.07        6.44      6.67 o
   5  11   9      160.10      151.14     19.57 o
   6  11   9        1.62        0.00      7.75 o
   7  11   9       16.00       56.16     13.64 o
   8  11   9        2.52        0.00     12.00 o
   0  12   9       50.36       42.08      8.34 o
   1  12   9      143.69      156.25     13.02 o
   2  12   9       14.97       13.55      4.51 o
   3  12   9       35.94       52.01      8.25 o
   4  12   9      197.08      215.99     23.42 o
   5  12   9        1.49        1.98      7.43 o
   6  12   9        0.12       13.06      7.69 o
   7  12   9        0.63        3.21     10.49 o
   8  12   9        6.20        5.39     16.30 o
   1  13   9       41.73       28.06      6.26 o
   2  13   9      159.99      185.42     21.78 o
   3  13   9        4.95       18.39      6.57 o
   4  13   9        4.97       11.02      6.97 o
   5  13   9       46.01       39.23     10.12 o
   6  13   9       14.90        8.87     10.29 o
   7  13   9        2.16       22.54     12.30 o
   8  13   9        4.56        0.00     54.24 o
   0  14   9      131.36      116.48     18.88 o
   1  14   9       21.07       18.35      6.28 o
   2  14   9       78.31       81.12     11.97 o
   3  14   9      135.87      167.29     16.35 o
   4  14   9       48.79       64.34     16.57 o
   5  14   9       31.15       35.35     10.04 o
   6  14   9        0.32        0.00      9.38 o
   7  14   9        0.57        0.00     14.11 o
   1  15   9       43.53       32.49      8.71 o
   2  15   9        0.02        0.01      5.45 o
   3  15   9        2.16        9.02      5.99 o
   4  15   9       16.33       13.09      6.95 o
   5  15   9        4.85        7.63      8.21 o
   6  15   9        0.58       30.24     11.05 o
   7  15   9        8.11       13.96     21.88 o
   0  16   9        0.57       11.79      9.95 o
   1  16   9        0.86        0.22      6.32 o
   2  16   9      336.47      371.55     28.19 o
   3  16   9       87.02       42.80     12.85 o
   4  16   9       21.73       10.40      7.25 o
   5  16   9       21.32       34.27      9.39 o
   6  16   9        2.62        0.00     10.89 o
   7  16   9        3.27        0.00     66.87 o
   1  17   9       62.71       72.12     14.21 o
   2  17   9       13.48        8.09      6.91 o
   3  17   9       46.68       33.16      7.82 o
   4  17   9      155.16      105.70     15.04 o
   5  17   9        1.66       18.57      8.40 o
   6  17   9        3.99        0.00     18.73 o
   0  18   9       47.89       44.98     18.88 o
   1  18   9        1.50        0.00      7.34 o
   2  18   9        3.41        2.74      7.63 o
   3  18   9       18.15       12.30      7.49 o
   4  18   9       11.23        3.06      6.63 o
   5  18   9       27.79       33.64     12.68 o
   6  18   9       18.91        0.00     33.74 o
   1  19   9        2.60        0.00      6.76 o
   2  19   9       52.65       35.23     12.43 o
   3  19   9       24.82       11.56     10.73 o
   4  19   9        9.59        0.00      9.79 o
   5  19   9        0.15        0.00     16.75 o
   0  20   9       56.77       30.76     33.68 o
   1  20   9       19.61        5.71      8.07 o
   2  20   9       32.95       22.13      9.87 o
   3  20   9       20.79       19.55     11.07 o
   4  20   9        0.48        8.70     11.46 o
   1  21   9        0.01        0.54      9.37 o
   2  21   9        4.32        0.00     11.00 o
   3  21   9        2.99        5.29     11.91 o
   0  22   9        2.78        0.00     27.38 o
   1  22   9        4.96        6.89     18.60 o
   2  22   9        0.34        6.72     19.31 o
   0   0  10      280.30      386.57     28.72 o
   1   0  10     2596.48     2726.66     59.50 o
   2   0  10      750.51      746.12     38.44 o
   3   0  10      338.49      362.65     31.70 o
   4   0  10      236.89      376.46     36.94 o
   5   0  10      910.41      970.14     55.55 o
   6   0  10      679.98      714.69     53.87 o
   7   0  10       17.97       17.53     11.98 o
   8   0  10       39.17       38.28     16.26 o
   9   0  10       26.68       32.10     25.43 o
   1   1  10      202.11      244.84     12.35 o
   2   1  10      594.59      548.32     19.21 o
   3   1  10      836.14      879.33     32.09 o
   5   1  10       49.23       33.57      8.26 o
   6   1  10        0.88       14.87      9.41 o
   7   1  10       56.90       57.23     11.95 o
   8   1  10       84.96       83.36     24.08 o
   9   1  10       28.47       20.42     17.34 o
   0   2  10       44.23       68.16      8.71 o
   1   2  10      189.66      228.82     14.04 o
   2   2  10      764.56      888.91     20.91 o
   3   2  10      201.13      205.71     14.11 o
   4   2  10      990.49     1059.06     38.01 o
   5   2  10       35.43       30.45     10.25 o
   6   2  10       25.03       15.10      9.20 o
   7   2  10       33.50       15.28      8.95 o
   8   2  10        5.74       12.59      9.23 o
   9   2  10        0.93        0.00     13.01 o
   1   3  10        3.76        4.20      3.30 o
   2   3  10      704.91      692.35     17.66 o
   3   3  10        7.49        6.21      4.49 o
   4   3  10      444.49      426.14     25.60 o
   5   3  10      178.33      189.95     20.32 o
   6   3  10      151.54      169.90     20.61 o
   7   3  10        5.30        0.00      9.21 o
   8   3  10       26.86       17.16      9.62 o
   9   3  10       10.12       31.29     16.88 o
   0   4  10      660.34      602.19     25.88 o
   1   4  10      614.39      621.64     17.63 o
   2   4  10        3.63        2.48      2.68 o
   3   4  10     2948.61     3102.17     48.06 o
   4   4  10        1.30       10.58      5.07 o
   5   4  10      104.21      147.16     18.35 o
   6   4  10       15.59       11.61     14.29 o
   7   4  10      107.65      153.97     21.77 o
   8   4  10       10.11        0.00     12.13 o
   9   4  10        6.51        9.36     16.12 o
   1   5  10        1.81        1.33      2.22 o
   2   5  10        0.06        1.41      2.42 o
   3   5  10        0.01        6.37      4.75 o
   4   5  10       65.77       79.10     12.68 o
   5   5  10      165.05      205.11     21.07 o
   6   5  10       41.82       41.66     17.33 o
   7   5  10        7.84       14.16     13.57 o
   8   5  10       35.19       36.84     15.61 o
   9   5  10       27.97       22.84     27.62 o
   0   6  10      374.67      406.39     20.39 o
   1   6  10      442.80      382.02     17.00 o
   2   6  10       75.90       73.25      7.33 o
   3   6  10       21.12       14.81      3.48 o
   4   6  10      202.24      192.93     16.58 o
   5   6  10      229.51      292.85     23.87 o
   6   6  10      110.63      122.63     17.23 o
   7   6  10       49.60       22.00     16.30 o
   8   6  10        2.47       22.43     11.85 o
   9   6  10        4.73        0.00     20.99 o
   1   7  10      135.36      184.46     11.70 o
   2   7  10      235.42      227.18     13.11 o
   3   7  10       78.17       85.46      9.14 o
   4   7  10      519.26      536.98     27.39 o
   5   7  10       58.92       38.91     10.05 o
   6   7  10       19.82       46.87     15.21 o
   7   7  10       67.00       42.28     14.07 o
   8   7  10       61.53       57.64     19.01 o
   9   7  10        5.82       19.89     32.10 o
   0   8  10        1.50        5.83      4.05 o
   1   8  10      135.04      164.17     11.69 o
   2   8  10      363.11      400.96     17.21 o
   3   8  10      194.66      217.40     13.11 o
   4   8  10       16.37       11.97      6.08 o
   5   8  10      508.77      563.61     37.61 o
   6   8  10       44.64       34.86     22.31 o
   7   8  10       30.15       69.94     24.11 o
   8   8  10        6.18        0.00     24.88 o
   9   8  10        1.35       20.89     44.93 o
   1   9  10       83.01      100.52      9.55 o
   2   9  10      166.26      150.64     11.81 o
   3   9  10      298.56      347.76     16.43 o
   4   9  10      128.80      127.83     14.26 o
   5   9  10        4.82       14.00      7.91 o
   6   9  10       11.11       23.39     13.12 o
   7   9  10        0.61        5.03     13.17 o
   8   9  10       40.52       57.13     24.89 o
   0  10  10      327.59      341.28     21.58 o
   1  10  10        0.91        7.53      3.63 o
   2  10  10       66.45       79.04      9.59 o
   3  10  10       71.74       86.35      9.51 o
   4  10  10      162.93      180.86     17.64 o
   5  10  10       39.10       21.09     13.38 o
   6  10  10        5.44        3.10     12.20 o
   7  10  10        0.22       13.27     12.67 o
   8  10  10        0.76        2.73     19.68 o
   1  11  10      262.32      261.71     15.64 o
   2  11  10        8.54       11.93      4.17 o
   3  11  10        9.78        9.46      4.69 o
   4  11  10        1.34       12.81      6.40 o
   5  11  10      171.17      229.27     24.24 o
   6  11  10        0.11       14.66     11.33 o
   7  11  10       58.54       51.62     13.05 o
   8  11  10        0.47        1.43     15.60 o
   0  12  10      250.06      280.21     21.76 o
   1  12  10       95.65      105.32     13.22 o
   2  12  10       26.81       20.79      5.68 o
   3  12  10       10.45       15.49      6.00 o
   4  12  10      109.88       98.58     13.31 o
   5  12  10        3.25        6.17      7.43 o
   6  12  10       12.37        4.62     10.17 o
   7  12  10        0.90        7.63      9.79 o
   8  12  10        0.74       46.61     38.00 o
   1  13  10        3.29        1.38      4.64 o
   2  13  10        1.00       10.71      5.53 o
   3  13  10       17.19       14.39      6.69 o
   4  13  10       68.62       54.34     12.87 o
   5  13  10      110.09       99.85     14.70 o
   6  13  10       16.47       17.67     11.72 o
   7  13  10        0.96        0.00     14.54 o
   0  14  10        0.00       10.36     11.52 o
   1  14  10       38.13       46.40      8.26 o
   2  14  10       67.51       61.47      9.40 o
   3  14  10        7.48        7.15      5.87 o
   4  14  10       30.11       23.22      7.56 o
   5  14  10        4.13       13.09      7.67 o
   6  14  10       42.42       41.26     17.45 o
   7  14  10       17.98       14.56     17.34 o
   1  15  10        0.02        0.00      5.30 o
   2  15  10       52.06       32.51      9.41 o
   3  15  10       34.97       42.99      7.84 o
   4  15  10        0.44       11.13      6.73 o
   5  15  10        6.56        6.34      8.91 o
   6  15  10        2.29       13.72     11.43 o
   7  15  10        8.56        0.00     28.04 o
   0  16  10       19.97        5.01     11.13 o
   1  16  10       31.32       14.32      7.68 o
   2  16  10       52.39       44.37     10.94 o
   3  16  10       22.60       14.07      7.06 o
   4  16  10        4.03        5.06      7.22 o
   5  16  10        2.17        5.73      9.43 o
   6  16  10        5.11        0.57     13.57 o
   1  17  10       12.45       16.46      7.41 o
   2  17  10       17.58        4.50      7.06 o
   3  17  10        1.28        0.00      5.68 o
   4  17  10        5.80       11.19      8.00 o
   5  17  10        5.79        0.00      8.61 o
   6  17  10        5.18        0.00     25.53 o
   0  18  10        7.20       25.59     13.56 o
   1  18  10       31.17       27.14      9.64 o
   2  18  10        3.32        2.43      6.42 o
   3  18  10        0.01       19.42      7.65 o
   4  18  10        0.65        6.61      8.31 o
   5  18  10       10.16       16.18     16.17 o
   1  19  10        4.38        2.86      7.62 o
   2  19  10       10.74       12.27      7.33 o
   3  19  10        2.43        4.42      7.17 o
   4  19  10        2.26       13.28     13.42 o
   5  19  10        0.51        0.00     21.87 o
   0  20  10        0.72        3.30      9.30 o
   1  20  10        0.08       16.13      8.51 o
   2  20  10        3.05        0.00      7.70 o
   3  20  10       13.85       23.94     13.40 o
   4  20  10       14.90        0.00     15.43 o
   1  21  10       54.92       37.17     19.31 o
   2  21  10        6.36        0.00     10.63 o
   3  21  10        0.13        0.00     15.98 o
   0  22  10        8.80        0.00     29.05 o
   1  22  10        3.38        7.48     20.34 o
   2  22  10        0.88        0.00     20.38 o
   1   1  11      134.26      142.94     10.85 o
   2   1  11      830.98     1016.38     28.43 o
   3   1  11       83.24       70.04     12.30 o
   4   1  11       47.05       39.41     10.25 o
   5   1  11       21.06       25.32      8.60 o
   6   1  11       27.89       30.75      9.77 o
   7   1  11        2.88       10.77      9.01 o
   8   1  11       70.11       51.49     12.43 o
   9   1  11        8.04       14.16     14.12 o
   0   2  11     1660.68     1491.40     36.95 o
   1   2  11     1468.10     1694.33     37.01 o
   2   2  11     1657.11     1460.19     29.27 o
   3   2  11     4068.52     4356.67     62.48 o
   4   2  11       86.25       64.33     17.94 o
   5   2  11     1204.30     1231.71     45.38 o
   6   2  11       26.80       32.02     10.26 o
   7   2  11       15.04        8.50      8.92 o
   8   2  11       29.47       13.10     10.15 o
   9   2  11       40.02       16.84     20.96 o
   1   3  11      566.43      626.49     20.01 o
   2   3  11        4.04        7.84      3.03 o
   3   3  11       16.74       11.13      3.59 o
   4   3  11        2.98        9.76      5.28 o
   5   3  11      313.75      347.89     30.27 o
   6   3  11      175.33      236.28     24.56 o
   7   3  11      239.34      331.96     31.89 o
   8   3  11       16.45       41.13     14.23 o
   9   3  11        1.64        0.00     12.57 o
   0   4  11        7.24        4.60      5.00 o
   1   4  11      650.28      730.98     19.93 o
   2   4  11       19.40       12.89      4.80 o
   3   4  11      881.00      968.75     25.28 o
   4   4  11      637.50      677.96     27.80 o
   5   4  11      491.88      514.55     31.43 o
   6   4  11       51.01       33.04     11.15 o
   7   4  11      177.77      213.19     26.48 o
   8   4  11       81.37       89.84     21.58 o
   9   4  11       17.56        5.43     23.23 o
   1   5  11      154.94      153.75     11.44 o
   2   5  11      122.73      113.50      8.77 o
   3   5  11     1478.89     1372.34     29.52 o
   4   5  11      281.20      356.65     21.62 o
   5   5  11      173.13      208.43     20.39 o
   6   5  11       38.97       49.75     14.25 o
   7   5  11       22.03       14.79     11.19 o
   8   5  11        8.68        0.00     12.18 o
   9   5  11       53.01       75.57     25.28 o
   0   6  11     2267.70     2360.12     52.23 o
   1   6  11       67.18       26.06      7.93 o
   2   6  11     1335.27     1254.83     31.60 o
   3   6  11      316.69      361.48     14.88 o
   4   6  11      518.89      629.04     26.75 o
   5   6  11      229.08      237.36     21.78 o
   6   6  11       94.82       63.99     14.81 o
   7   6  11       13.13       17.15     14.46 o
   8   6  11        1.54       11.41     11.24 o
   9   6  11       20.73       31.09     24.47 o
   1   7  11        0.32        8.49      3.54 o
   2   7  11      300.37      272.15     15.32 o
   3   7  11       25.10       20.91      5.87 o
   4   7  11        7.34        6.30      5.60 o
   5   7  11       26.26       29.92      8.77 o
   6   7  11        3.17        4.64     11.64 o
   7   7  11       42.07       71.63     16.92 o
   8   7  11       13.94       19.09     17.88 o
   9   7  11       15.28       19.30     42.71 o
   0   8  11        7.70       10.05      4.65 o
   1   8  11      204.75      208.48     13.22 o
   2   8  11      153.52      161.49     12.37 o
   3   8  11        6.41        3.12      3.99 o
   4   8  11       31.39       37.07      8.14 o
   5   8  11        0.40       18.84     11.89 o
   6   8  11       64.05       92.15     23.06 o
   7   8  11       20.83       29.87     15.87 o
   8   8  11        0.03        0.00     17.32 o
   1   9  11       72.82       72.25      7.89 o
   2   9  11       18.21       17.47      4.37 o
   3   9  11       30.47       38.71      6.53 o
   4   9  11        3.43       19.36      6.26 o
   5   9  11      166.96      189.82     28.88 o
   6   9  11        0.89       12.51     11.67 o
   7   9  11       31.52       54.06     16.75 o
   8   9  11       14.91       10.01     20.93 o
   0  10  11      988.32     1050.35     48.52 o
   1  10  11       55.19       91.50      9.76 o
   2  10  11       20.83       27.50      5.72 o
   3  10  11       31.27       19.12      5.45 o
   4  10  11        2.26        7.86      6.24 o
   5  10  11       17.24       34.44     13.87 o
   6  10  11       21.52       16.08     12.65 o
   7  10  11        1.90       37.42     15.69 o
   8  10  11        3.51        0.00     26.90 o
   1  11  11       22.64       18.36      4.76 o
   2  11  11        2.35        3.43      3.83 o
   3  11  11      253.70      257.29     23.55 o
   4  11  11       99.11       68.38     21.56 o
   5  11  11        2.60       18.99     12.46 o
   6  11  11        4.03        1.72      9.23 o
   7  11  11        0.00        5.58      9.89 o
   8  11  11        5.23        0.00     18.03 o
   0  12  11      107.48      113.12     15.25 o
   1  12  11       35.35       26.12      8.95 o
   2  12  11        8.07       12.21      4.98 o
   3  12  11       59.59       44.65      7.94 o
   4  12  11        0.00        8.15      7.97 o
   5  12  11      128.70      111.91     21.29 o
   6  12  11       43.21       40.38     12.96 o
   7  12  11        7.45       27.70     13.33 o
   8  12  11        1.82        0.00     34.07 o
   1  13  11       69.45       53.44      8.37 o
   2  13  11       77.42       70.55     13.17 o
   3  13  11       16.67       15.13      6.60 o
   4  13  11       17.17       14.63      7.89 o
   5  13  11        1.22       11.70      9.44 o
   6  13  11       17.60       16.44     12.28 o
   7  13  11        0.24        8.14     16.30 o
   0  14  11       31.46       46.81     12.80 o
   1  14  11       53.43       48.36      8.89 o
   2  14  11        0.53        5.83      5.48 o
   3  14  11        0.55        4.75      6.29 o
   4  14  11       66.06       49.08     10.36 o
   5  14  11       16.64       17.74     15.06 o
   6  14  11        9.02       10.46     11.16 o
   7  14  11        0.08        8.59     21.43 o
   1  15  11        0.27        4.77      6.41 o
   2  15  11       17.81       21.72      7.06 o
   3  15  11      146.66      170.56     18.59 o
   4  15  11       57.17       56.27     12.33 o
   5  15  11        0.33        8.44      9.21 o
   6  15  11        1.23        0.00     12.18 o
   7  15  11       12.23        0.00     35.08 o
   0  16  11       18.84        4.54     10.18 o
   1  16  11        8.33        6.95      6.49 o
   2  16  11       31.72       17.15      7.26 o
   3  16  11        1.25        1.53      7.43 o
   4  16  11        1.14        0.27      9.61 o
   5  16  11       15.42       19.58     10.40 o
   6  16  11       13.72       36.60     26.87 o
   1  17  11        0.22        9.24      6.91 o
   2  17  11        0.25        0.00      6.71 o
   3  17  11        8.86        4.14      7.67 o
   4  17  11        7.71       10.85      9.12 o
   5  17  11       10.31       44.70     26.37 o
   6  17  11        7.79        0.00     32.20 o
   0  18  11       34.29       20.32     11.63 o
   1  18  11       20.08        9.78      7.89 o
   2  18  11       16.10        4.45      7.18 o
   3  18  11       25.60       17.86      8.80 o
   4  18  11        0.28        7.25     10.67 o
   5  18  11        1.30       10.20     17.84 o
   1  19  11        3.58        0.00      8.75 o
   2  19  11        3.18        2.80      7.60 o
   3  19  11        5.35        8.13     10.11 o
   4  19  11       21.00        0.00     18.66 o
   5  19  11        0.45        0.00     34.18 o
   0  20  11        2.22       16.52     10.04 o
   1  20  11        3.48       23.30      9.02 o
   2  20  11        2.12        6.26      8.97 o
   3  20  11        1.80       20.17     13.26 o
   4  20  11        0.39        0.00     34.91 o
   1  21  11        2.48        0.00     11.24 o
   2  21  11        4.74        4.87     11.89 o
   3  21  11        2.75        0.00     29.76 o
   0  22  11        0.00        9.70     32.69 o
   1  22  11        1.00        0.00     23.99 o
   0   0  12      654.45      456.80     34.91 o
   1   0  12     8660.41     8566.32    154.70 o
   2   0  12      509.47      591.81     36.71 o
   3   0  12       26.28       50.17     13.95 o
   4   0  12     1007.08     1095.52     57.28 o
   5   0  12       56.01       45.63     15.36 o
   6   0  12        0.72       25.44     12.36 o
   7   0  12      458.89      459.45     49.64 o
   8   0  12       39.90       62.35     20.48 o
   9   0  12        5.06        0.00     15.94 o
   1   1  12    13681.75    14313.19    143.94 o
   2   1  12     3973.51     3949.42     63.31 o
   3   1  12      191.66      254.60     22.38 o
   4   1  12      155.32      163.07     18.36 o
   5   1  12       35.80       22.43      8.38 o
   6   1  12      645.95      848.14     39.96 o
   7   1  12       86.98       74.53     18.54 o
   8   1  12      191.95      193.68     23.51 o
   9   1  12       28.80       42.61     13.72 o
   0   2  12    10175.55    11021.69    145.13 o
   1   2  12     2987.15     2745.91     51.08 o
   2   2  12     2949.38     2903.85     47.74 o
   3   2  12      604.18      520.03     20.57 o
   4   2  12        4.83        4.17      9.02 o
   5   2  12      214.18      274.01     25.94 o
   6   2  12       26.01       39.00     10.68 o
   7   2  12       28.67       35.40     10.85 o
   8   2  12       38.19       44.17     12.77 o
   9   2  12        4.77       10.93     23.13 o
   1   3  12     3710.22     3770.20     57.49 o
   2   3  12      930.74      930.92     35.11 o
   3   3  12      295.10      312.99     23.84 o
   4   3  12       22.63       23.31      6.79 o
   5   3  12       20.70       15.04      7.37 o
   6   3  12        4.58        0.00      7.75 o
   7   3  12       29.03       34.57     15.80 o
   8   3  12       13.42        0.00     14.76 o
   9   3  12       32.78       22.36     22.49 o
   0   4  12       30.74       29.37      9.77 o
   1   4  12      765.24      899.75     25.45 o
   2   4  12       67.64       68.50      7.77 o
   3   4  12      195.55      199.64     10.48 o
   4   4  12        0.04        5.64      5.59 o
   5   4  12       46.69       34.67      9.69 o
   6   4  12       22.51       23.69     12.27 o
   7   4  12       34.67       24.41     10.81 o
   8   4  12       11.81        8.16     11.27 o
   9   4  12        5.77       22.56     20.36 o
   1   5  12     2860.66     2899.71     48.69 o
   2   5  12      129.08      140.16     11.43 o
   3   5  12     1229.01     1072.86     26.08 o
   4   5  12       13.50       11.29      7.04 o
   5   5  12      153.62      135.56     20.39 o
   6   5  12        5.96       10.53      9.63 o
   7   5  12        2.19        1.78     10.68 o
   8   5  12       45.02       37.76     26.59 o
   9   5  12       10.71       32.83     29.54 o
   0   6  12       12.31        7.27      4.67 o
   1   6  12      216.04      133.51     36.25 o
   2   6  12       41.06       30.12      6.64 o
   3   6  12       36.00       33.93      6.49 o
   4   6  12       12.73       12.47      6.49 o
   5   6  12       70.58       72.29     15.48 o
   6   6  12       82.12       73.44     14.54 o
   7   6  12        9.90        7.02     11.76 o
   8   6  12       36.49       36.77     14.29 o
   9   6  12        3.56        2.90     35.93 o
   1   7  12      266.22      270.39     15.92 o
   2   7  12      128.44       72.25     10.86 o
   3   7  12      690.17      731.87     30.46 o
   4   7  12      163.71      200.21     20.99 o
   5   7  12        6.20       10.87      8.16 o
   6   7  12        0.86        0.00      9.71 o
   7   7  12       24.35       17.81     15.38 o
   8   7  12        0.09       37.33     16.55 o
   0   8  12        6.71        7.60      9.49 o
   1   8  12        8.52        5.08      3.57 o
   2   8  12        0.36        8.49      3.46 o
   3   8  12      401.78      376.58     23.06 o
   4   8  12      487.18      465.48     32.65 o
   5   8  12       80.37       89.28     24.05 o
   6   8  12        8.51       26.69     13.53 o
   7   8  12        0.01       18.20     15.66 o
   8   8  12       47.73       39.87     23.72 o
   1   9  12       16.43       17.69      5.15 o
   2   9  12      127.13      137.59     12.53 o
   3   9  12      189.88      190.23     14.57 o
   4   9  12        7.63       16.96      9.25 o
   5   9  12      166.39      251.82     34.77 o
   6   9  12       79.37       72.56     22.03 o
   7   9  12       72.63       47.70     21.14 o
   8   9  12        0.00        2.77     21.75 o
   0  10  12        0.52       15.59      6.04 o
   1  10  12        8.64       20.44      4.43 o
   2  10  12      100.85       74.67     10.53 o
   3  10  12        5.40       14.13      4.53 o
   4  10  12       58.07       34.09     12.19 o
   5  10  12       79.47       92.39     27.62 o
   6  10  12       94.42       77.81     18.20 o
   7  10  12       21.29        5.45     22.96 o
   8  10  12       10.11       11.27     35.36 o
   1  11  12      150.82      160.75     13.16 o
   2  11  12       15.50       19.06      6.56 o
   3  11  12        7.84        6.32      5.16 o
   4  11  12        0.02        0.59      7.74 o
   5  11  12        0.04        7.32      9.15 o
   6  11  12       27.58       30.32     12.21 o
   7  11  12       43.78       34.77     19.86 o
   8  11  12       18.90       50.04     33.88 o
   0  12  12       18.43       18.28      7.43 o
   1  12  12       43.05       49.16      7.66 o
   2  12  12       14.73       20.21      5.73 o
   3  12  12       92.29       84.42     13.15 o
   4  12  12        9.94       15.17      8.50 o
   5  12  12       43.69       32.24     12.74 o
   6  12  12       19.15        5.80     11.73 o
   7  12  12        1.38        1.74     14.01 o
   1  13  12        0.19        0.00      4.70 o
   2  13  12        0.01        0.00      5.31 o
   3  13  12       26.44       27.44      7.04 o
   4  13  12       10.82       19.71      8.51 o
   5  13  12        6.67       15.38     10.27 o
   6  13  12        0.16        0.00      8.45 o
   7  13  12        9.26        4.07     14.95 o
   0  14  12       35.77       20.48     10.75 o
   1  14  12        1.73        7.60      5.82 o
   2  14  12        7.01       11.19      6.06 o
   3  14  12       10.11       19.11      7.01 o
   4  14  12        0.00        0.00      8.89 o
   5  14  12       30.58       27.43     10.00 o
   6  14  12        1.21        0.00     14.73 o
   7  14  12        2.55        2.26     30.07 o
   1  15  12        2.51        7.23      6.89 o
   2  15  12       96.60       75.77     15.07 o
   3  15  12        6.23        8.87      6.89 o
   4  15  12        0.89        0.00      8.34 o
   5  15  12        0.54        7.34     12.13 o
   6  15  12        0.57        0.00     14.17 o
   0  16  12      127.64       80.37     26.61 o
   1  16  12        0.76       12.95      6.23 o
   2  16  12        3.32        3.53      6.20 o
   3  16  12        1.84        3.68      6.97 o
   4  16  12        0.92       16.72     10.51 o
   5  16  12        8.19       33.07     11.54 o
   6  16  12        0.06        0.00     23.71 o
   1  17  12        2.05       27.18      7.67 o
   2  17  12        6.70       15.83      7.50 o
   3  17  12        4.78        3.30      8.44 o
   4  17  12        1.65        0.00     10.22 o
   5  17  12        0.01        0.00     15.73 o
   0  18  12        0.23        0.00      9.63 o
   1  18  12        3.25       12.40      8.81 o
   2  18  12       19.77       18.57      9.25 o
   3  18  12       13.35        7.82      9.34 o
   4  18  12        0.07        0.00     11.91 o
   5  18  12       21.77        0.00     20.81 o
   1  19  12        5.94        0.00     11.09 o
   2  19  12        4.38        9.15      9.58 o
   3  19  12        5.84       21.45     11.63 o
   4  19  12        3.93       22.09     21.04 o
   0  20  12        3.44       19.15     11.89 o
   1  20  12        0.09       18.94     10.88 o
   2  20  12        6.45       12.60     11.10 o
   3  20  12        0.52        5.10     14.46 o
   1  21  12       38.61        2.76     20.29 o
   2  21  12        6.49        2.96     15.70 o
   0  22  12        8.43        0.00     52.29 o
   1   1  13      282.12      374.58     17.69 o
   2   1  13      547.35      544.51     24.92 o
   3   1  13     1982.04     2072.56     59.35 o
   4   1  13       15.58       27.00      8.06 o
   5   1  13      176.94      189.05     22.75 o
   6   1  13       98.49       91.26     22.97 o
   7   1  13       43.84       74.17     13.16 o
   8   1  13       43.94       64.06     13.80 o
   9   1  13       74.41       74.02     26.15 o
   0   2  13     5823.43     5981.85    103.46 o
   1   2  13     4696.87     4716.61     83.14 o
   2   2  13       16.91       15.21      4.90 o
   3   2  13       41.78       35.69      9.34 o
   4   2  13      608.85      630.11     31.52 o
   5   2  13      928.20      987.81     41.86 o
   6   2  13      548.27      637.19     37.28 o
   7   2  13      228.24      247.28     26.93 o
   8   2  13       96.85       76.01     17.89 o
   9   2  13       23.72       41.89     27.54 o
   1   3  13      345.27      457.86     18.51 o
   2   3  13      600.17      585.65     20.45 o
   3   3  13       39.16       38.14     10.83 o
   4   3  13        0.85        8.73      6.87 o
   5   3  13       53.15       45.18     11.80 o
   6   3  13       24.55       17.92     10.21 o
   7   3  13       37.67       34.88     12.92 o
   8   3  13       10.51        9.26     10.58 o
   9   3  13       38.52        7.83     28.71 o
   0   4  13     2146.51     1620.20     48.43 o
   1   4  13     4004.61     4419.82     65.60 o
   2   4  13      873.48      863.35     27.13 o
   3   4  13        4.39        3.21      5.56 o
   4   4  13        0.93        5.41      6.58 o
   5   4  13       12.64       21.56      8.81 o
   6   4  13      227.62      287.28     30.89 o
   7   4  13      433.65      464.59     51.06 o
   8   4  13      137.95       98.65     25.78 o
   9   4  13        3.19       38.75     33.93 o
   1   5  13        9.70        8.50      4.71 o
   2   5  13      355.16      373.16     23.45 o
   3   5  13     3114.74     3310.47     72.58 o
   4   5  13      994.86     1086.11     41.55 o
   5   5  13       41.16       25.97     10.41 o
   6   5  13       90.04       66.73     17.56 o
   7   5  13      141.18      171.86     27.99 o
   8   5  13        7.63       11.36     12.95 o
   9   5  13        3.15        0.00     31.29 o
   0   6  13     1778.48     1795.76     54.07 o
   1   6  13        4.68        8.51      3.53 o
   2   6  13        2.26        7.88      3.37 o
   3   6  13      478.20      466.29     25.27 o
   4   6  13        0.10        8.65      6.80 o
   5   6  13       21.47       38.08     14.64 o
   6   6  13        0.02        1.21      9.35 o
   7   6  13        2.46       19.02     12.77 o
   8   6  13        1.58        1.23     13.29 o
   1   7  13       71.54       29.18     12.07 o
   2   7  13      907.04      892.16     26.35 o
   3   7  13       12.56       20.94      6.03 o
   4   7  13       48.64       43.82     12.83 o
   5   7  13      102.33      108.42     21.71 o
   6   7  13      225.91      221.19     47.75 o
   7   7  13        4.03        4.13     12.13 o
   8   7  13        8.61       44.70     20.37 o
   0   8  13      112.34       73.93     10.82 o
   1   8  13     1485.81     1520.14     33.76 o
   2   8  13      259.53      223.44     15.49 o
   3   8  13      184.33      234.69     19.60 o
   4   8  13      136.47      127.05     38.29 o
   5   8  13      249.74      275.25     35.56 o
   6   8  13        0.50        6.18     12.56 o
   7   8  13       26.53       27.75     26.53 o
   8   8  13        2.22        0.00     25.39 o
   1   9  13       42.95       52.40      7.33 o
   2   9  13        0.21        8.44      3.75 o
   3   9  13       35.61       32.27      8.60 o
   4   9  13      262.99      310.30     29.53 o
   5   9  13        4.01        4.83     10.88 o
   6   9  13        0.97        0.00     10.81 o
   7   9  13       25.77        0.11     13.09 o
   8   9  13        2.93       11.80     31.70 o
   0  10  13     1145.91     1236.84     48.52 o
   1  10  13       25.15       17.94      5.80 o
   2  10  13        2.84        2.12      3.97 o
   3  10  13      145.39      173.98     18.77 o
   4  10  13        0.14        0.00      8.99 o
   5  10  13        1.54       16.08     12.31 o
   6  10  13        1.90        0.00     12.02 o
   7  10  13        0.28        7.93     13.55 o
   8  10  13       17.19       23.76     36.40 o
   1  11  13       51.86       44.67      8.44 o
   2  11  13       20.94       23.44      5.28 o
   3  11  13      551.86      592.77     27.72 o
   4  11  13       28.02       31.01     10.34 o
   5  11  13      111.43       80.75     19.25 o
   6  11  13        4.95       16.19     12.07 o
   7  11  13        0.28        0.00     13.75 o
   0  12  13       99.70       94.84     16.66 o
   1  12  13       31.99       42.79      7.61 o
   2  12  13      456.23      489.43     23.88 o
   3  12  13        1.57        8.27      6.53 o
   4  12  13        2.49        1.34      7.42 o
   5  12  13      111.39       66.47     21.49 o
   6  12  13        8.95       10.13     10.48 o
   7  12  13        0.39        0.00     14.74 o
   1  13  13       17.57       14.29      5.70 o
   2  13  13       18.32       16.22      6.10 o
   3  13  13        2.96        8.18      7.29 o
   4  13  13       11.62       25.45     10.32 o
   5  13  13        4.77       15.57      9.94 o
   6  13  13        0.10        9.88     10.42 o
   7  13  13       11.90       35.64     30.06 o
   0  14  13       38.22       38.28     12.26 o
   1  14  13      171.58      181.23     17.24 o
   2  14  13        4.69        7.83      5.63 o
   3  14  13        0.34        0.00      6.22 o
   4  14  13       16.78       14.46     15.12 o
   5  14  13        2.51        0.00      9.21 o
   6  14  13       19.03       10.15     16.02 o
   7  14  13        4.14       33.16     44.95 o
   1  15  13       47.67       56.02     14.09 o
   2  15  13        2.95       11.59      6.28 o
   3  15  13        9.81       34.16      8.34 o
   4  15  13        0.55       10.03     11.74 o
   5  15  13        0.54        0.58     10.34 o
   6  15  13        8.36       17.32     24.83 o
   0  16  13       22.52       27.15     13.33 o
   1  16  13        3.47        1.14      6.96 o
   2  16  13        0.21        7.79      6.77 o
   3  16  13        3.62       15.24      7.33 o
   4  16  13        3.73       21.65     10.32 o
   5  16  13       42.07       57.53     17.22 o
   6  16  13        0.02        0.00     27.44 o
   1  17  13       47.15       71.17     12.19 o
   2  17  13        5.87       12.02      8.82 o
   3  17  13        0.04        0.00      8.44 o
   4  17  13        4.11        0.00      9.67 o
   5  17  13       15.04        6.90     16.16 o
   0  18  13       19.54        0.00     12.23 o
   1  18  13        0.04        5.05      7.39 o
   2  18  13       23.79        8.83      7.63 o
   3  18  13       23.07        3.15     15.22 o
   4  18  13        1.46        0.00     18.44 o
   5  18  13       10.61       14.87     29.84 o
   1  19  13        1.97        9.23      8.30 o
   2  19  13       30.52       17.36     11.34 o
   3  19  13        3.95        0.00     10.86 o
   4  19  13        3.46        0.00     28.06 o
   0  20  13       23.99        0.00     12.39 o
   1  20  13        7.70        5.83      9.31 o
   2  20  13        0.97        5.20     11.02 o
   3  20  13        7.92        6.50     16.23 o
   1  21  13       14.98       17.61     16.66 o
   2  21  13       13.77        0.00     21.62 o
   0   0  14      332.78      404.71     36.83 o
   1   0  14      543.93      795.89     34.75 o
   2   0  14       30.56       22.76      6.41 o
   3   0  14       73.41       88.12     21.28 o
   4   0  14        8.71        6.88     10.48 o
   5   0  14     1013.04     1070.05     75.67 o
   6   0  14      144.98      115.95     25.65 o
   7   0  14       46.12       77.36     18.75 o
   8   0  14      188.45      147.29     64.98 o
   9   0  14       10.31       24.70     28.24 o
   1   1  14      273.75      295.02     15.68 o
   2   1  14       18.51       12.55      4.97 o
   3   1  14     1253.95     1214.37     42.47 o
   4   1  14      824.58      883.78     37.80 o
   5   1  14      695.88      725.04     38.21 o
   6   1  14      278.10      261.75     26.67 o
   7   1  14       49.47       34.45     11.52 o
   8   1  14       29.68       37.04     11.38 o
   9   1  14        8.01       19.26     18.68 o
   0   2  14       11.84       14.42      4.27 o
   1   2  14       41.53       39.66      6.15 o
   2   2  14      888.02      682.33     24.59 o
   3   2  14      290.53      331.99     25.39 o
   4   2  14      385.28      373.21     29.89 o
   5   2  14      105.65      114.00     16.09 o
   6   2  14        2.85       26.04      9.52 o
   7   2  14       10.90       48.62     11.85 o
   8   2  14        8.60       13.24     10.80 o
   9   2  14       20.03       32.64     38.73 o
   1   3  14      451.82      547.21     20.38 o
   2   3  14      121.66      128.90     10.93 o
   3   3  14      389.18      408.55     31.70 o
   4   3  14      484.89      442.10     30.80 o
   5   3  14       42.18       43.92     16.12 o
   6   3  14       33.93       11.32     12.87 o
   7   3  14      133.67      103.29     31.30 o
   8   3  14        1.34        0.00     10.05 o
   9   3  14       12.43       20.03     36.80 o
   0   4  14     2899.52     2965.91     80.65 o
   1   4  14     2541.18     2451.71     46.99 o
   2   4  14     1077.81     1024.56     27.68 o
   3   4  14        1.78        7.64      6.53 o
   4   4  14        0.41        6.65      6.59 o
   5   4  14       16.39       17.25     10.20 o
   6   4  14      234.49      268.60     30.14 o
   7   4  14      145.66       74.70     32.45 o
   8   4  14        6.05        0.00     12.24 o
   9   4  14       69.35      128.57     89.18 o
   1   5  14     1169.22     1193.22     30.35 o
   2   5  14      112.43       88.75      9.79 o
   3   5  14      143.00      163.42     21.94 o
   4   5  14       50.48       56.03     13.00 o
   5   5  14      181.64      178.11     31.71 o
   6   5  14      471.96      581.14     41.24 o
   7   5  14       71.21       65.37     22.38 o
   8   5  14        1.55        0.61     12.54 o
   0   6  14      755.83      846.74     36.80 o
   1   6  14      429.66      467.65     27.69 o
   2   6  14       64.12       68.77      9.66 o
   3   6  14       44.53       39.73     10.08 o
   4   6  14      147.03      164.34     20.51 o
   5   6  14       66.00       41.84     15.20 o
   6   6  14        2.53        5.17      9.61 o
   7   6  14        5.34       19.13     12.46 o
   8   6  14        0.77        0.00     14.43 o
   1   7  14     2268.43     2390.05     56.41 o
   2   7  14      332.27      405.99     18.74 o
   3   7  14      211.35      224.10     21.80 o
   4   7  14      230.40      263.77     25.44 o
   5   7  14      155.23      127.03     21.21 o
   6   7  14       92.49      151.01     27.05 o
   7   7  14       29.07       27.94     12.97 o
   8   7  14        0.00       18.38     22.43 o
   0   8  14     1028.00      923.65     34.76 o
   1   8  14      222.14      214.53     18.80 o
   2   8  14      263.86      269.38     17.64 o
   3   8  14       63.03       55.79     12.77 o
   4   8  14      356.14      435.06     35.87 o
   5   8  14       71.60       64.19     20.79 o
   6   8  14       40.32       51.98     16.96 o
   7   8  14        0.03       39.62     17.15 o
   8   8  14       34.85       37.35     43.50 o
   1   9  14        3.04        8.74      4.03 o
   2   9  14        1.84        1.94      3.97 o
   3   9  14       49.59       39.87     13.72 o
   4   9  14        2.83       14.92      9.96 o
   5   9  14        1.15       14.64     11.89 o
   6   9  14        6.07       43.02     16.96 o
   7   9  14        0.05       15.63     15.60 o
   8   9  14        0.45        0.00     32.52 o
   0  10  14      692.19      705.63     56.69 o
   1  10  14       43.56       46.13      7.03 o
   2  10  14      352.01      336.89     23.04 o
   3  10  14       43.27       26.97      8.95 o
   4  10  14        8.97       17.20     12.01 o
   5  10  14      160.96      150.45     26.79 o
   6  10  14       25.45       36.65     15.52 o
   7  10  14       12.17        0.00     16.60 o
   8  10  14        0.43       27.49     72.82 o
   1  11  14       62.57       56.15      8.33 o
   2  11  14      167.26      189.59     15.88 o
   3  11  14        0.06       14.69      8.36 o
   4  11  14       63.25       65.04     15.87 o
   5  11  14        4.47        0.00     11.34 o
   6  11  14        6.58       37.66     30.46 o
   7  11  14       13.21       19.10     29.34 o
   0  12  14       38.69       34.23      9.47 o
   1  12  14      104.50      116.84     12.89 o
   2  12  14      169.08      235.43     18.75 o
   3  12  14        8.74        9.49     10.02 o
   4  12  14       10.37        5.39      9.20 o
   5  12  14      123.69      102.10     24.28 o
   6  12  14        2.24        7.90     10.73 o
   7  12  14        3.15       14.54     27.04 o
   1  13  14        0.38        3.22      5.36 o
   2  13  14        0.92        5.32      6.41 o
   3  13  14       63.62       48.99     13.45 o
   4  13  14       27.49       15.82     10.50 o
   5  13  14        2.35        0.00     10.69 o
   6  13  14        3.36        0.00      9.98 o
   7  13  14        0.44        0.00     27.32 o
   0  14  14       87.85       55.34     17.22 o
   1  14  14        1.00       12.45      6.73 o
   2  14  14       33.24       17.90      8.12 o
   3  14  14       41.43       43.03      9.59 o
   4  14  14       12.46       18.09     10.32 o
   5  14  14       33.39       60.98     14.44 o
   6  14  14      102.49      117.29     29.39 o
   1  15  14       10.51        8.42      7.01 o
   2  15  14        1.80        0.77      5.90 o
   3  15  14        3.96        1.27      7.35 o
   4  15  14        2.93       11.15     12.57 o
   5  15  14        3.37        2.93      9.61 o
   6  15  14        1.63        0.00     23.23 o
   0  16  14      348.15      375.36     48.28 o
   1  16  14       46.94       23.26      8.63 o
   2  16  14        7.68       13.12      7.92 o
   3  16  14       30.18       31.94     10.23 o
   4  16  14        1.35       21.38     11.58 o
   5  16  14        7.87        0.00     14.45 o
   6  16  14        0.61        0.00     30.99 o
   1  17  14       50.61       50.50     12.32 o
   2  17  14        9.66       16.27      8.78 o
   3  17  14       41.31       25.85     10.31 o
   4  17  14       46.60       32.61     17.86 o
   5  17  14        0.25        0.00     18.95 o
   0  18  14        0.10       12.80     14.23 o
   1  18  14       13.70        2.32      7.76 o
   2  18  14        9.31        5.40      8.54 o
   3  18  14        4.66        0.00     13.66 o
   4  18  14       45.53       38.77     27.92 o
   1  19  14       13.73       13.50     12.14 o
   2  19  14       15.54       27.80     12.51 o
   3  19  14        0.23       31.01     20.56 o
   4  19  14        0.21        0.00     49.94 o
   0  20  14       42.67       29.86     36.93 o
   1  20  14       10.79       14.26     15.55 o
   2  20  14        0.26       18.04     17.05 o
   3  20  14        3.78        0.00     46.67 o
   1  21  14        8.83       15.43     23.76 o
   1   1  15       63.39       52.74      7.90 o
   2   1  15      167.57      177.78     14.04 o
   3   1  15       26.35       18.42      7.58 o
   4   1  15      133.06      212.00     23.31 o
   5   1  15      112.39       96.63     24.41 o
   6   1  15       99.95       82.06     20.77 o
   7   1  15      499.82      613.71     41.15 o
   8   1  15       19.66        5.65     10.92 o
   0   2  15       18.37       15.02      5.59 o
   1   2  15      150.26      150.39     11.73 o
   2   2  15      185.58      186.89     15.52 o
   3   2  15      608.93      626.39     32.09 o
   4   2  15      444.61      491.99     32.26 o
   5   2  15       16.12       31.83      9.98 o
   6   2  15      106.15      117.93     22.25 o
   7   2  15      101.90       59.75     15.58 o
   8   2  15        5.06        0.00     10.29 o
   1   3  15       11.07        7.33      4.12 o
   2   3  15      265.54      330.92     24.47 o
   3   3  15      653.27      672.14     32.99 o
   4   3  15       60.40       41.41     10.43 o
   5   3  15        0.11       16.70      9.08 o
   6   3  15       39.47       41.08     12.38 o
   7   3  15       60.51       52.68     18.17 o
   8   3  15        2.15        3.50     11.41 o
   0   4  15      932.80     1041.87     44.94 o
   1   4  15        5.11       21.76      6.36 o
   2   4  15      477.21      437.18     18.10 o
   3   4  15      417.67      474.33     30.10 o
   4   4  15        3.30       12.35      8.10 o
   5   4  15      316.98      357.78     34.20 o
   6   4  15      524.31      606.93     42.67 o
   7   4  15       10.57        2.58     10.30 o
   8   4  15      111.94       98.79     26.64 o
   1   5  15      725.90      660.22     21.55 o
   2   5  15      310.13      284.28     15.65 o
   3   5  15     1988.45     1845.32     54.29 o
   4   5  15      202.67      183.03     21.80 o
   5   5  15        0.84        0.00      8.66 o
   6   5  15      158.51      200.63     35.97 o
   7   5  15       95.41      115.70     27.70 o
   8   5  15       12.44        0.00     16.47 o
   0   6  15       53.88       47.33     11.64 o
   1   6  15      412.70      407.95     18.72 o
   2   6  15      160.15      154.74     14.51 o
   3   6  15      167.64      172.68     22.14 o
   4   6  15        0.40        0.60      7.34 o
   5   6  15      164.97      110.63     21.50 o
   6   6  15       17.09        8.11      9.73 o
   7   6  15        2.30       26.90     13.22 o
   8   6  15       28.38       40.23     31.40 o
   1   7  15     1219.53     1309.73     38.09 o
   2   7  15      903.89      892.78     29.71 o
   3   7  15       16.19       12.21      6.36 o
   4   7  15      568.00      556.69     34.25 o
   5   7  15      902.37     1033.53     44.77 o
   6   7  15       58.66       30.48     18.21 o
   7   7  15        2.54       10.27     13.85 o
   8   7  15       22.85       47.72     34.04 o
   0   8  15      640.35      568.47     27.76 o
   1   8  15       53.04       55.15      8.60 o
   2   8  15      932.05     1013.47     30.35 o
   3   8  15        4.74       25.42      9.46 o
   4   8  15      752.12      779.84     42.39 o
   5   8  15        2.10       12.11     11.21 o
   6   8  15        3.62       13.40     11.28 o
   7   8  15       34.59       19.27     21.26 o
   8   8  15       15.37        4.44     40.80 o
   1   9  15      220.19      242.58     17.11 o
   2   9  15      270.50      291.73     18.92 o
   3   9  15      232.40      291.46     29.44 o
   4   9  15        9.52       25.09     10.23 o
   5   9  15        0.09        8.96     10.93 o
   6   9  15       62.45       61.18     16.81 o
   7   9  15        3.65       23.04     16.20 o
   8   9  15        0.61        0.00     47.05 o
   0  10  15       74.84       58.90     15.15 o
   1  10  15      248.39      260.26     17.20 o
   2  10  15      229.95      228.06     19.44 o
   3  10  15       21.58       34.55     13.46 o
   4  10  15      673.64      725.76     49.77 o
   5  10  15      120.76      152.55     29.34 o
   6  10  15       18.37        4.89     13.34 o
   7  10  15        0.04        0.00     20.41 o
   1  11  15       59.93       45.97      8.76 o
   2  11  15       29.43       41.88      8.99 o
   3  11  15      177.45      210.11     22.90 o
   4  11  15        1.33       13.42     11.58 o
   5  11  15        1.55       19.67     11.40 o
   6  11  15       27.45       20.10     17.92 o
   7  11  15        8.65       15.93     33.22 o
   0  12  15       65.62       66.01     13.57 o
   1  12  15       19.66       15.86      6.44 o
   2  12  15       16.21       19.38      6.89 o
   3  12  15      218.13      229.98     27.00 o
   4  12  15       93.92       81.51     17.51 o
   5  12  15        0.03        5.10     10.41 o
   6  12  15       37.58       19.29     17.78 o
   7  12  15       19.87       23.75     31.98 o
   1  13  15        7.26       21.09      6.80 o
   2  13  15       46.10       49.02     10.48 o
   3  13  15      238.00      320.04     31.97 o
   4  13  15       98.37      136.86     21.07 o
   5  13  15        1.02        4.90     10.25 o
   6  13  15       16.01       18.37     17.53 o
   7  13  15        0.32       13.01     43.50 o
   0  14  15       39.95       22.44     16.48 o
   1  14  15       30.52       27.68      8.47 o
   2  14  15      177.63      233.00     21.13 o
   3  14  15        0.33        0.00      8.33 o
   4  14  15        0.00       14.76      9.71 o
   5  14  15       53.78       53.90     20.82 o
   6  14  15        8.99       17.70     25.90 o
   1  15  15       46.40       51.59     10.92 o
   2  15  15       14.16       26.22      9.74 o
   3  15  15       64.87       46.85     12.96 o
   4  15  15       98.78       66.62     14.28 o
   5  15  15       38.43       77.65     19.33 o
   6  15  15        0.00        0.00     28.58 o
   0  16  15       13.92       23.45     14.16 o
   1  16  15       53.95       36.70     10.92 o
   2  16  15       50.09       46.09     17.33 o
   3  16  15        3.49       32.18     18.60 o
   4  16  15        0.01       19.06     11.52 o
   5  16  15       14.11        0.00     17.79 o
   1  17  15       35.26       17.53     10.77 o
   2  17  15       54.67       47.91     14.68 o
   3  17  15        0.12       28.18     14.72 o
   4  17  15       19.19       11.05     12.70 o
   5  17  15        0.45       10.87     28.53 o
   0  18  15        0.01       16.72     12.44 o
   1  18  15       14.42       15.56      8.90 o
   2  18  15        7.05       14.86      9.71 o
   3  18  15        1.74       10.29     15.25 o
   4  18  15        0.23        0.00     29.66 o
   1  19  15       13.03       10.89      9.59 o
   2  19  15        3.98        1.64     12.05 o
   3  19  15        0.16        0.00     21.95 o
   0  20  15       27.84       19.38     28.36 o
   1  20  15       65.89       54.76     17.89 o
   2  20  15       37.68       48.36     29.29 o
   0   0  16      310.15      312.76     38.54 o
   1   0  16      336.46      353.54     26.73 o
   2   0  16       78.87       79.77     13.83 o
   3   0  16      580.89      590.71     47.29 o
   4   0  16      336.69      313.13     39.33 o
   5   0  16      464.33      591.41     52.22 o
   6   0  16      819.28      776.15    197.32 o
   7   0  16      145.49       85.76     36.40 o
   8   0  16      185.54      205.96     80.06 o
   1   1  16      668.06      605.37     22.98 o
   2   1  16       26.32       27.48      6.65 o
   3   1  16       97.03       63.09     18.18 o
   4   1  16      237.82      300.69     27.98 o
   5   1  16      167.48      147.92     20.94 o
   6   1  16       49.69       50.31     12.81 o
   7   1  16        7.33       22.84     10.14 o
   8   1  16        5.60       10.21     11.41 o
   0   2  16        0.81        0.00      5.33 o
   1   2  16      806.54      797.54     26.87 o
   2   2  16      621.17      576.99     25.28 o
   3   2  16       89.20       74.32     19.42 o
   4   2  16       19.87       26.22      9.60 o
   5   2  16      260.56      290.97     29.00 o
   6   2  16       17.03       24.91     10.50 o
   7   2  16       87.55      123.47     19.22 o
   8   2  16        2.23        0.00     11.50 o
   1   3  16       29.36       24.99      5.72 o
   2   3  16      577.50      556.84     28.75 o
   3   3  16      281.33      345.45     30.28 o
   4   3  16      987.84      951.66     41.27 o
   5   3  16     1076.52     1210.31     53.30 o
   6   3  16        0.83       11.19     10.53 o
   7   3  16      192.10      244.47     31.90 o
   8   3  16       40.98       26.83     20.68 o
   0   4  16       41.28       40.60     10.07 o
   1   4  16        0.65        5.11      4.33 o
   2   4  16       32.91       23.46      5.94 o
   3   4  16        0.33       12.31      7.71 o
   4   4  16      173.53      181.62     22.70 o
   5   4  16      514.91      521.94     40.21 o
   6   4  16      226.19      334.19     34.51 o
   7   4  16       35.67       59.29     19.38 o
   8   4  16        2.48       21.92     23.75 o
   1   5  16      388.33      417.07     18.88 o
   2   5  16        0.61        1.63      4.78 o
   3   5  16       73.43       70.04     12.64 o
   4   5  16        0.27       10.86      7.42 o
   5   5  16      257.02      300.99     39.47 o
   6   5  16       16.29       18.41     10.96 o
   7   5  16        1.34       19.65     15.78 o
   8   5  16        0.11        0.00     29.55 o
   0   6  16     1019.73     1021.90     42.88 o
   1   6  16      772.74      727.74     25.30 o
   2   6  16       76.51       68.74      8.01 o
   3   6  16      390.08      418.77     30.47 o
   4   6  16      833.94      902.40     38.13 o
   5   6  16        6.28       14.34     11.29 o
   6   6  16      128.82      129.47     22.67 o
   7   6  16        5.97       32.39     14.63 o
   8   6  16       50.34       62.84     36.12 o
   1   7  16        0.16        6.87      4.27 o
   2   7  16        3.35        0.00      4.96 o
   3   7  16      830.89      758.31     35.09 o
   4   7  16      994.66     1108.70     45.39 o
   5   7  16      384.57      506.24     37.18 o
   6   7  16        5.42        8.32     13.38 o
   7   7  16        0.89       38.59     14.65 o
   8   7  16        0.15        0.00     33.69 o
   0   8  16      337.22      349.48     27.62 o
   1   8  16      240.85      266.45     18.25 o
   2   8  16       32.25       28.85      7.61 o
   3   8  16       78.97       93.53     16.82 o
   4   8  16     1060.18     1097.75     49.25 o
   5   8  16       93.15       79.50     19.50 o
   6   8  16      108.41       71.38     32.19 o
   7   8  16        1.14       17.20     22.75 o
   8   8  16       42.52       52.93     73.03 o
   1   9  16       94.46       93.92     12.16 o
   2   9  16      120.18      152.34     16.01 o
   3   9  16       70.30       90.48     15.52 o
   4   9  16        1.03       19.22     11.02 o
   5   9  16       97.24      171.64     29.72 o
   6   9  16      105.49      130.80     43.66 o
   7   9  16        0.12        9.77     18.50 o
   0  10  16      784.71      793.88     35.45 o
   1  10  16       37.77       49.98     13.80 o
   2  10  16     1502.66     1516.23     43.88 o
   3  10  16      506.38      559.19     36.77 o
   4  10  16      297.57      312.23     38.38 o
   5  10  16        2.75        0.00     11.22 o
   6  10  16       29.95      102.80     21.58 o
   7  10  16        3.80       16.06     30.41 o
   1  11  16       13.89       18.96      7.68 o
   2  11  16      530.09      535.87     32.81 o
   3  11  16     1202.59     1342.71     48.63 o
   4  11  16       33.48       30.56     12.69 o
   5  11  16       32.40       38.55     14.23 o
   6  11  16        4.96       34.48     17.25 o
   7  11  16       54.95       99.76     42.97 o
   0  12  16       32.48       21.12     13.90 o
   1  12  16      503.87      565.83     26.13 o
   2  12  16        4.65       17.48      7.51 o
   3  12  16        4.21        2.04      8.63 o
   4  12  16       98.87      113.39     18.71 o
   5  12  16        1.11        9.86     10.94 o
   6  12  16        0.46       11.95     13.11 o
   7  12  16        3.36        9.02     39.87 o
   1  13  16      163.52      146.59     18.32 o
   2  13  16      244.45      277.62     25.01 o
   3  13  16       37.13       29.05     13.07 o
   4  13  16       10.72       38.19     12.34 o
   5  13  16        0.99        0.00      9.68 o
   6  13  16        5.27       12.99     23.75 o
   0  14  16       63.17       65.16     15.06 o
   1  14  16      389.83      488.91     31.34 o
   2  14  16      245.09      290.24     25.19 o
   3  14  16        3.44       10.64      8.79 o
   4  14  16        4.63        7.18     10.14 o
   5  14  16        0.80       16.48     12.74 o
   6  14  16       46.64       46.94     30.20 o
   1  15  16      142.85      114.77     17.31 o
   2  15  16       52.83       33.79     11.98 o
   3  15  16       95.16       87.79     31.19 o
   4  15  16       92.14       64.50     16.90 o
   5  15  16        3.14        0.00     13.64 o
   0  16  16      449.37      588.50     56.41 o
   1  16  16        6.61       21.96      7.72 o
   2  16  16        0.67       21.74      9.70 o
   3  16  16       19.76       27.85     13.08 o
   4  16  16      175.79      143.11     26.82 o
   5  16  16       30.84       43.59     34.06 o
   1  17  16        0.07        6.50      7.95 o
   2  17  16       13.05       11.61      9.50 o
   3  17  16       61.60       36.31     16.43 o
   4  17  16       42.43       81.23     19.82 o
   0  18  16       99.44       70.72     21.34 o
   1  18  16       31.41       18.70      8.61 o
   2  18  16      239.81      222.46     41.12 o
   3  18  16        0.35        0.00     17.48 o
   4  18  16        0.01       28.33     48.60 o
   1  19  16        9.49       20.73     10.46 o
   2  19  16        0.94        4.43     16.86 o
   3  19  16       10.53       42.12     34.83 o
   0  20  16        0.41       30.51     22.45 o
   1  20  16        1.82        0.00     14.39 o
   1   1  17        2.33        8.09      4.91 o
   2   1  17      298.99      293.25     25.55 o
   3   1  17       10.36        9.43      6.91 o
   4   1  17      548.17      583.50     35.81 o
   5   1  17       17.92       12.71      8.89 o
   6   1  17       42.83       64.74     14.19 o
   7   1  17      158.14      190.70     39.44 o
   8   1  17       25.46       25.74     16.36 o
   0   2  17      153.36      130.61     19.27 o
   1   2  17       27.52       24.71      7.85 o
   2   2  17       76.18       50.96     13.62 o
   3   2  17        4.86        9.70      7.13 o
   4   2  17      398.66      499.67     35.05 o
   5   2  17       20.64       33.42     11.20 o
   6   2  17      174.23      152.23     23.31 o
   7   2  17        4.60       24.16     10.89 o
   8   2  17       22.39       25.92     16.27 o
   1   3  17        0.08        2.91      4.37 o
   2   3  17      108.62      102.13     16.28 o
   3   3  17      283.36      263.48     27.74 o
   4   3  17       55.10       40.08     11.10 o
   5   3  17        9.54       13.44      9.38 o
   6   3  17       41.83       24.52     12.48 o
   7   3  17      141.67      206.91     25.27 o
   8   3  17        1.28        8.78     17.33 o
   0   4  17      122.64       82.51     24.36 o
   1   4  17        3.95        8.96      5.13 o
   2   4  17      111.78      106.67     14.59 o
   3   4  17      596.49      712.46     36.91 o
   4   4  17      350.73      357.39     32.27 o
   5   4  17        5.35        0.00      8.39 o
   6   4  17      462.21      497.04     42.25 o
   7   4  17       34.11       21.55     15.08 o
   8   4  17       70.83       81.00     36.49 o
   1   5  17       37.92       25.13      7.46 o
   2   5  17       25.74       31.70      7.71 o
   3   5  17       31.26       36.93      9.73 o
   4   5  17       42.99       33.42     11.92 o
   5   5  17       42.64       32.13     11.92 o
   6   5  17       28.12       37.23     14.31 o
   7   5  17       53.87       49.95     18.22 o
   8   5  17        1.67        5.71     32.11 o
   0   6  17     1183.04     1223.62     60.11 o
   1   6  17       63.83       71.97      9.82 o
   2   6  17      802.34      825.84     32.49 o
   3   6  17      116.36       93.45     17.47 o
   4   6  17      113.59      119.66     17.52 o
   5   6  17      181.30      205.50     26.70 o
   6   6  17       35.46       26.86     12.17 o
   7   6  17        0.94        8.64     14.44 o
   8   6  17        0.24        2.80     35.35 o
   1   7  17       69.85       33.77      8.30 o
   2   7  17      650.46      638.93     32.10 o
   3   7  17     1000.83      936.53     39.66 o
   4   7  17       11.08        5.68      9.81 o
   5   7  17       85.97       84.57     16.29 o
   6   7  17        1.52        8.36     12.73 o
   7   7  17        3.42       22.76     21.58 o
   8   7  17        0.47        0.00     64.57 o
   0   8  17       55.30       55.44     11.99 o
   1   8  17      142.79      160.33     16.83 o
   2   8  17     1341.15     1364.18     91.91 o
   3   8  17      673.17      743.21     40.63 o
   4   8  17        4.36       28.36     11.13 o
   5   8  17        8.99        8.45     12.50 o
   6   8  17        1.63        0.00     11.89 o
   7   8  17        8.96       41.80     20.11 o
   1   9  17      212.46      245.06     18.92 o
   2   9  17      295.56      335.19     22.83 o
   3   9  17        6.00        4.15      9.11 o
   4   9  17       98.95       94.16     25.15 o
   5   9  17        2.16        0.00     11.68 o
   6   9  17        0.40       25.60     13.66 o
   7   9  17       61.89       31.50     33.67 o
   0  10  17      332.10      427.47     29.19 o
   1  10  17      898.69      895.34     31.96 o
   2  10  17      495.10      583.73     28.02 o
   3  10  17       49.48       72.84     15.43 o
   4  10  17       11.22        4.88     10.78 o
   5  10  17       12.11       14.11     12.59 o
   6  10  17       41.24       39.36     15.76 o
   7  10  17       10.65       11.97     34.96 o
   1  11  17      783.15      854.79     33.25 o
   2  11  17     1064.70     1216.31     45.80 o
   3  11  17      429.46      492.16     34.55 o
   4  11  17      153.31      124.18     18.86 o
   5  11  17       12.19       14.40     12.49 o
   6  11  17       16.46       10.01     15.33 o
   7  11  17        1.70        0.00     38.44 o
   0  12  17        0.17       10.61      7.78 o
   1  12  17      709.86      837.49     31.11 o
   2  12  17      359.55      412.50     27.10 o
   3  12  17       21.48       33.70     10.58 o
   4  12  17      152.18      133.14     20.00 o
   5  12  17       76.21       79.58     18.27 o
   6  12  17        1.81        6.13     19.16 o
   1  13  17     1102.88     1205.93     41.07 o
   2  13  17       75.33       93.47     14.73 o
   3  13  17      247.99      340.61     33.36 o
   4  13  17       19.73       24.66     11.38 o
   5  13  17       79.32       53.01     17.02 o
   6  13  17        0.00        0.00     24.64 o
   0  14  17     2575.33     2980.59    106.84 o
   1  14  17       75.67       88.85     16.18 o
   2  14  17      112.21      117.46     16.75 o
   3  14  17        6.55       15.10     10.19 o
   4  14  17       19.12       32.79     10.98 o
   5  14  17       63.58       62.12     18.54 o
   6  14  17       35.73       35.32     39.12 o
   1  15  17       67.79       58.29     11.76 o
   2  15  17       26.54       50.41     11.34 o
   3  15  17       94.34      121.64     18.11 o
   4  15  17        1.58       32.25     11.34 o
   5  15  17        8.72       18.99     24.71 o
   0  16  17        0.77       24.02     16.76 o
   1  16  17      174.50      206.47     23.77 o
   2  16  17        5.19       33.96     10.71 o
   3  16  17       36.86       50.40     14.03 o
   4  16  17        0.03       40.36     15.92 o
   5  16  17        6.90       22.33     33.86 o
   1  17  17      338.14      362.96     32.07 o
   2  17  17       31.67       51.21     12.31 o
   3  17  17       18.64        0.00     14.41 o
   4  17  17       42.43       35.13     21.62 o
   0  18  17       62.45       31.19     25.40 o
   1  18  17       53.65      106.37     18.75 o
   2  18  17       45.55       48.48     16.84 o
   3  18  17       38.05       68.13     32.11 o
   1  19  17        0.05       22.37     16.36 o
   2  19  17        4.54        0.00     20.15 o
   0  20  17       45.35        0.00     43.10 o
   0   0  18      402.47      341.57     72.17 o
   1   0  18       37.77       27.49      8.70 o
   2   0  18      679.43      716.06     48.36 o
   3   0  18        8.96       19.66     12.00 o
   4   0  18        1.84        0.67     10.64 o
   5   0  18      880.02     1032.96     65.50 o
   6   0  18       13.59       21.00     14.94 o
   7   0  18        1.95        0.00     13.46 o
   8   0  18       70.19       72.04     36.27 o
   1   1  18       54.29       37.82      7.44 o
   2   1  18      296.92      384.16     29.72 o
   3   1  18      863.63      853.83     43.89 o
   4   1  18       17.51        3.65      9.09 o
   5   1  18      255.45      295.73     30.25 o
   6   1  18       14.05       31.37     10.80 o
   7   1  18       30.06       26.98     12.18 o
   8   1  18        0.95       21.37     21.43 o
   0   2  18        1.10        0.00      7.50 o
   1   2  18      343.66      373.73     21.09 o
   2   2  18      396.27      441.87     31.04 o
   3   2  18        6.39       19.63      7.70 o
   4   2  18        0.00       13.14      9.08 o
   5   2  18      172.18      216.16     26.13 o
   6   2  18       15.07       27.49     10.67 o
   7   2  18       21.39       33.48     12.20 o
   8   2  18       12.48       21.50     16.97 o
   1   3  18       69.59       63.76      9.93 o
   2   3  18        8.98       15.64      6.67 o
   3   3  18      209.55      229.90     25.62 o
   4   3  18        6.33       18.60      8.77 o
   5   3  18        1.57        8.21      9.93 o
   6   3  18       34.81       23.21     12.58 o
   7   3  18        1.52        9.37     11.10 o
   8   3  18        0.03        0.00     31.21 o
   0   4  18     1462.85     1448.77    119.07 o
   1   4  18      390.98      289.52     26.07 o
   2   4  18       26.67       32.02      7.84 o
   3   4  18      215.99      206.57     23.29 o
   4   4  18       91.04       78.69     17.84 o
   5   4  18      769.32      832.15     44.18 o
   6   4  18        8.00        0.00     11.10 o
   7   4  18        9.46        0.72     11.61 o
   8   4  18       16.88        0.03     36.45 o
   1   5  18      790.64      784.44     31.51 o
   2   5  18       75.29       50.62     10.95 o
   3   5  18       62.54       45.81     12.36 o
   4   5  18      165.33      220.92     25.26 o
   5   5  18        1.00       10.75     10.55 o
   6   5  18        0.05        0.00     10.45 o
   7   5  18       54.20       14.05     14.96 o
   8   5  18        0.63        3.90     57.31 o
   0   6  18      166.56      121.76     22.72 o
   1   6  18       16.68       14.75      6.78 o
   2   6  18        5.99       10.50      6.83 o
   3   6  18       87.40       80.29     13.13 o
   4   6  18       17.62        9.73     10.09 o
   5   6  18        0.21       22.00     11.86 o
   6   6  18       47.19       28.34     12.97 o
   7   6  18       28.33       16.85     19.33 o
   1   7  18        8.45        7.77      5.62 o
   2   7  18        0.08        0.00      6.08 o
   3   7  18      256.82      279.10     29.67 o
   4   7  18       32.47       26.27     10.65 o
   5   7  18       51.07       53.54     13.23 o
   6   7  18       22.21       37.63     13.37 o
   7   7  18       63.74      117.29     35.46 o
   0   8  18       18.21       39.32     11.91 o
   1   8  18      774.80      765.43     38.43 o
   2   8  18        1.96        7.96      7.55 o
   3   8  18      165.98      186.42     26.08 o
   4   8  18       76.97       76.41     16.73 o
   5   8  18      166.75      175.40     25.03 o
   6   8  18       62.71       90.03     30.18 o
   7   8  18        1.10        0.00     25.78 o
   1   9  18      708.79      749.95     28.90 o
   2   9  18      148.64      139.88     22.78 o
   3   9  18      173.98      199.70     29.04 o
   4   9  18      143.85      137.04     21.64 o
   5   9  18        7.17        0.00     19.47 o
   6   9  18       19.10       38.93     16.99 o
   7   9  18        9.05       23.49     37.28 o
   0  10  18     1275.62     1440.53     57.21 o
   1  10  18        2.70        5.06      6.92 o
   2  10  18       79.99       56.43     12.71 o
   3  10  18        0.01       14.29      9.46 o
   4  10  18       62.68       70.09     24.50 o
   5  10  18        6.03       10.50     11.08 o
   6  10  18       43.20       54.09     20.13 o
   7  10  18        0.38        0.00     49.28 o
   1  11  18      382.43      437.86     26.82 o
   2  11  18      402.12      437.39     31.97 o
   3  11  18      659.53      675.31     36.96 o
   4  11  18       18.79       35.07     13.98 o
   5  11  18        4.59       10.50     12.00 o
   6  11  18        4.91        0.00     17.44 o
   0  12  18        0.70        7.35      9.22 o
   1  12  18      120.86      149.09     15.94 o
   2  12  18       22.81       32.07      9.79 o
   3  12  18       12.83       30.13     15.12 o
   4  12  18        8.46        0.00     12.79 o
   5  12  18        6.03       20.63     11.77 o
   6  12  18        3.29        0.00     23.26 o
   1  13  18       13.81       15.67      7.96 o
   2  13  18        1.23        7.31      8.81 o
   3  13  18        2.36       16.65      9.11 o
   4  13  18       30.88       24.59     10.98 o
   5  13  18       48.00       30.59     17.44 o
   6  13  18        2.72        0.00     29.10 o
   0  14  18      713.37      776.88     53.30 o
   1  14  18      308.28      326.97     27.20 o
   2  14  18      247.66      271.92     28.80 o
   3  14  18       15.33       27.93     13.51 o
   4  14  18      187.70      220.99     28.53 o
   5  14  18        4.40       11.95     18.45 o
   1  15  18       43.60       65.33     16.21 o
   2  15  18      231.08      285.15     48.72 o
   3  15  18      139.17      132.54     19.80 o
   4  15  18       19.47       17.09     13.24 o
   5  15  18       14.03       15.71     29.69 o
   0  16  18      236.21      235.35     75.83 o
   1  16  18      123.58      124.96     18.54 o
   2  16  18      213.16      232.04     48.18 o
   3  16  18        0.01       15.65     12.45 o
   4  16  18       33.89       53.31     22.65 o
   1  17  18        0.98        5.12      9.40 o
   2  17  18       55.86       92.08     23.65 o
   3  17  18       15.96       24.52     21.99 o
   4  17  18        0.00       22.10     31.75 o
   0  18  18      117.95      138.20     32.01 o
   1  18  18       95.11      134.32     26.36 o
   2  18  18        6.98       28.21     23.38 o
   3  18  18       60.70       58.67     32.72 o
   1  19  18        6.16       36.07     23.61 o
   1   1  19       59.90       47.44      8.72 o
   2   1  19       14.31       31.28      9.26 o
   3   1  19       97.60       49.99     23.67 o
   4   1  19      262.15      294.00     29.66 o
   5   1  19        1.48        0.00      9.34 o
   6   1  19       26.68       48.10     12.20 o
   7   1  19        1.15        9.21     13.16 o
   8   1  19       33.83       60.91     37.03 o
   0   2  19       54.71       56.71     15.12 o
   1   2  19        0.32        0.43      5.34 o
   2   2  19        1.07        0.00      6.66 o
   3   2  19       22.96       25.17     11.24 o
   4   2  19        3.78       22.88     10.10 o
   5   2  19      235.54      291.29     30.68 o
   6   2  19      306.45      387.40     35.61 o
   7   2  19       33.82       41.90     14.60 o
   8   2  19        1.16        0.00     24.79 o
   1   3  19       58.72       54.71     10.46 o
   2   3  19       37.34       40.91     10.46 o
   3   3  19        6.67       12.66      8.54 o
   4   3  19      423.10      468.81     35.96 o
   5   3  19       36.60       58.91     13.44 o
   6   3  19       21.44       35.74     12.87 o
   7   3  19      103.18       52.18     23.63 o
   8   3  19        6.00       25.62     25.59 o
   0   4  19      697.82      797.43     49.62 o
   1   4  19      686.80      651.62     29.86 o
   2   4  19      107.59      101.14     16.41 o
   3   4  19      563.46      673.88     38.53 o
   4   4  19      273.42      312.41     33.01 o
   5   4  19       88.07       91.82     17.40 o
   6   4  19       33.09        9.04     11.40 o
   7   4  19        0.10       34.19     14.76 o
   1   5  19      458.25      428.83     27.22 o
   2   5  19       11.56       14.99      7.73 o
   3   5  19     1088.23     1099.12     44.66 o
   4   5  19      131.25      137.68     21.34 o
   5   5  19       21.79       55.55     13.45 o
   6   5  19       11.52        9.97     13.16 o
   7   5  19       18.71        0.00     19.96 o
   0   6  19      310.01      272.09     35.14 o
   1   6  19       13.02       21.69      6.76 o
   2   6  19      749.34      694.40     40.46 o
   3   6  19      235.49      259.83     29.82 o
   4   6  19        4.64        0.00      8.78 o
   5   6  19        2.25        0.00      9.88 o
   6   6  19       21.63       21.64     11.96 o
   7   6  19       60.93       98.95     36.84 o
   1   7  19      410.62      408.86     24.93 o
   2   7  19      119.63      153.74     25.94 o
   3   7  19      161.64      154.96     26.30 o
   4   7  19        3.32        6.72      9.55 o
   5   7  19        5.64       14.07     10.58 o
   6   7  19        1.54        0.00     11.09 o
   7   7  19       30.60       48.31     37.86 o
   0   8  19     3593.99     3477.59     93.88 o
   1   8  19     1534.42     1501.59     51.05 o
   2   8  19      298.84      414.57     40.25 o
   3   8  19      164.01      179.43     24.77 o
   4   8  19       25.57       15.36     11.54 o
   5   8  19       27.51       46.25     12.32 o
   6   8  19        8.82        7.23     16.55 o
   7   8  19        0.64       20.36     36.96 o
   1   9  19       21.16       31.60      8.09 o
   2   9  19       15.75       13.95     10.55 o
   3   9  19      110.20      210.18     26.57 o
   4   9  19      155.27      154.61     24.51 o
   5   9  19       14.74       17.67     12.67 o
   6   9  19        0.38        0.00     21.64 o
   7   9  19       12.63       22.58     54.34 o
   0  10  19       97.41      116.48     20.06 o
   1  10  19      344.29      373.41     24.23 o
   2  10  19       59.61       65.72     20.33 o
   3  10  19        8.89       17.79     10.60 o
   4  10  19       10.50       17.00     10.90 o
   5  10  19       20.49        7.45     18.21 o
   6  10  19        6.92        6.60     17.32 o
   1  11  19      383.73      446.20     27.32 o
   2  11  19      297.15      336.25     28.85 o
   3  11  19       30.59       29.99     10.59 o
   4  11  19        2.20       17.17     11.05 o
   5  11  19       94.96      113.57     25.44 o
   6  11  19       71.29       89.85     32.08 o
   0  12  19     1366.99     1537.99     73.31 o
   1  12  19      654.49      554.57     33.14 o
   2  12  19       36.53       60.87     12.65 o
   3  12  19       47.47       54.39     14.24 o
   4  12  19       12.97        6.70      9.45 o
   5  12  19        0.30        4.57     12.77 o
   6  12  19        0.17        0.00     28.32 o
   1  13  19      185.37      183.25     20.56 o
   2  13  19       32.93       38.69     12.62 o
   3  13  19      214.96      280.86     30.52 o
   4  13  19       16.08       28.69     15.00 o
   5  13  19       18.99        8.92     19.05 o
   0  14  19       52.09       38.12     14.85 o
   1  14  19       89.73      112.81     18.82 o
   2  14  19      109.68      127.25     22.81 o
   3  14  19      114.41      172.07     23.11 o
   4  14  19        9.81       24.78     12.89 o
   5  14  19       53.04       72.30     28.27 o
   1  15  19      110.69       78.74     15.62 o
   2  15  19       41.29       53.93     16.53 o
   3  15  19      151.57      144.95     26.37 o
   4  15  19        3.62        0.00     12.81 o
   0  16  19      327.71      459.91     54.83 o
   1  16  19       36.52       25.04     13.36 o
   2  16  19      142.98      160.24     24.73 o
   3  16  19        5.88       19.05     19.24 o
   4  16  19        2.45       34.26     27.95 o
   1  17  19       24.68       36.11     12.79 o
   2  17  19        1.43       15.13     16.30 o
   3  17  19      104.46      115.76     33.02 o
   0  18  19        6.33        0.00     20.70 o
   1  18  19       32.54       68.45     23.82 o
   2  18  19       10.29        0.00     18.32 o
   0   0  20      112.37      172.34     31.63 o
   1   0  20      466.22      500.53     35.36 o
   2   0  20       86.57      123.46     26.06 o
   3   0  20     2828.03     2677.15    185.37 o
   4   0  20      871.92      933.69     62.82 o
   5   0  20       86.54      147.19     30.09 o
   6   0  20      496.45      574.87     62.21 o
   7   0  20        2.23       26.02     19.26 o
   1   1  20      274.14      298.49     20.63 o
   2   1  20       46.86       42.83      9.18 o
   3   1  20       99.33       94.87     15.67 o
   4   1  20      303.37      303.40     33.98 o
   5   1  20       13.33       22.58     10.67 o
   6   1  20       43.62       49.50     12.77 o
   7   1  20        0.99       24.07     13.08 o
   0   2  20     1363.77     1338.37     55.47 o
   1   2  20       77.03      131.74     18.50 o
   2   2  20      209.08      222.72     24.01 o
   3   2  20       42.68       48.68     11.58 o
   4   2  20      227.22      241.69     42.75 o
   5   2  20       61.38       69.44     16.02 o
   6   2  20       20.16       22.51     12.32 o
   7   2  20       24.58       32.61     17.81 o
   1   3  20       37.64       44.75     14.75 o
   2   3  20      703.94      648.64     41.15 o
   3   3  20      227.81      243.25     27.09 o
   4   3  20      174.27      151.28     27.77 o
   5   3  20      280.23      301.64     36.26 o
   6   3  20        2.30        3.19     10.38 o
   7   3  20        3.43        0.00     14.16 o
   0   4  20        0.12        2.11      9.93 o
   1   4  20      386.08      437.24     27.23 o
   2   4  20     1855.62     1834.56     59.03 o
   3   4  20      657.91      701.36     44.42 o
   4   4  20      192.17      307.43     34.58 o
   5   4  20       35.71       38.75     18.98 o
   6   4  20      114.61      115.66     20.00 o
   7   4  20        6.15       33.15     19.07 o
   1   5  20      210.86      238.99     27.10 o
   2   5  20      150.61      184.56     23.27 o
   3   5  20       38.96       39.05     10.74 o
   4   5  20       24.13       19.32      9.24 o
   5   5  20        2.00        2.06     11.09 o
   6   5  20        1.92       19.92     15.18 o
   7   5  20       25.41        0.00     33.92 o
   0   6  20       35.23       52.74     17.56 o
   1   6  20     1846.65     1715.11     75.46 o
   2   6  20        9.55        3.95     13.45 o
   3   6  20        0.83        5.30      9.19 o
   4   6  20       95.48       74.52     14.53 o
   5   6  20        6.96       21.63     10.73 o
   6   6  20       21.73       39.21     13.57 o
   7   6  20        7.41        5.13     37.79 o
   1   7  20      651.82      672.70     34.18 o
   2   7  20     1166.68     1165.98     58.68 o
   3   7  20      100.57      102.72     20.08 o
   4   7  20      249.19      228.80     26.51 o
   5   7  20       32.67       22.40     11.77 o
   6   7  20        0.08        4.99     13.13 o
   7   7  20       25.53       20.51     34.71 o
   0   8  20      445.01      532.29     36.30 o
   1   8  20     1439.16     1323.88     62.21 o
   2   8  20     1079.30     1116.41     50.73 o
   3   8  20       12.31       18.32     12.49 o
   4   8  20        2.96        7.57     12.07 o
   5   8  20        1.43       24.43     10.84 o
   6   8  20       81.75       72.96     24.21 o
   7   8  20        0.14        0.00     49.04 o
   1   9  20       24.68       28.83      7.71 o
   2   9  20       53.44       56.38     16.26 o
   3   9  20       84.65       79.58     17.11 o
   4   9  20        0.00        1.62     10.36 o
   5   9  20        0.37       24.12     13.49 o
   6   9  20       10.73        9.08     18.38 o
   0  10  20     3115.39     3038.38    202.82 o
   1  10  20       42.70       40.87      9.36 o
   2  10  20      178.99      155.29     22.42 o
   3  10  20       95.18       75.18     20.72 o
   4  10  20       33.34       49.58     13.91 o
   5  10  20       18.49       24.33     14.26 o
   6  10  20       14.01       20.52     19.48 o
   1  11  20     1283.71     1315.99     47.27 o
   2  11  20       33.13       55.32     13.18 o
   3  11  20       35.86       13.15     10.68 o
   4  11  20        0.00       15.23     11.64 o
   5  11  20       57.42       30.29     18.41 o
   6  11  20       17.92       42.72     39.73 o
   0  12  20      110.62      124.09     25.14 o
   1  12  20        2.91        2.59      7.31 o
   2  12  20       28.27       61.14     14.77 o
   3  12  20        2.37       35.12     13.74 o
   4  12  20       33.34       33.74     19.61 o
   5  12  20        0.18        4.70     17.39 o
   1  13  20       66.08       95.76     15.71 o
   2  13  20      275.43      257.19     30.23 o
   3  13  20        3.80        0.00      9.58 o
   4  13  20       13.71        8.09     12.12 o
   5  13  20        9.61       10.14     18.19 o
   0  14  20      331.18      279.54     37.30 o
   1  14  20      118.70      131.51     18.66 o
   2  14  20        9.15        0.69     10.08 o
   3  14  20       42.99       36.47     14.27 o
   4  14  20        0.24       24.77     13.07 o
   5  14  20        1.40        0.00     33.77 o
   1  15  20       99.52       86.70     17.03 o
   2  15  20        1.07       16.42     19.98 o
   3  15  20       55.02       61.79     17.26 o
   4  15  20       68.01       55.51     27.72 o
   0  16  20        0.07       24.31     15.23 o
   1  16  20       10.45        0.00     14.16 o
   2  16  20      238.82      295.60     45.95 o
   3  16  20       13.67       16.77     23.07 o
   1  17  20        7.47       10.06     13.22 o
   2  17  20       74.55       87.08     32.46 o
   0  18  20      116.43      175.31     38.70 o
   1  18  20       12.83        0.00     23.92 o
   1   1  21        0.93       23.03     10.30 o
   2   1  21      264.96      314.36     29.87 o
   3   1  21      257.53      290.55     28.97 o
   4   1  21      531.44      631.38     46.68 o
   5   1  21      774.58      881.72     48.11 o
   6   1  21        3.47       10.76     10.53 o
   7   1  21       24.47       13.29     18.47 o
   0   2  21      525.79      567.99     38.45 o
   1   2  21     1445.61     1135.33     50.33 o
   2   2  21      309.78      418.28     33.75 o
   3   2  21      114.36      122.60     17.42 o
   4   2  21       88.15       81.90     15.71 o
   5   2  21       27.39       12.39     12.00 o
   6   2  21       54.83       27.57     12.41 o
   7   2  21       49.21       48.45     21.82 o
   1   3  21     1623.02     1558.25     54.21 o
   2   3  21        0.00       23.26     10.85 o
   3   3  21      103.85      105.69     17.69 o
   4   3  21      168.93       97.49     30.93 o
   5   3  21       36.24       14.83     12.04 o
   6   3  21       39.04       23.96     15.05 o
   7   3  21        0.01        0.00     19.97 o
   0   4  21       62.98       81.85     20.30 o
   1   4  21      642.56      600.09     37.75 o
   2   4  21        0.00       12.64      9.08 o
   3   4  21      840.24      748.59     46.03 o
   4   4  21      254.04      312.76     51.59 o
   5   4  21       41.66       43.82     14.39 o
   6   4  21      124.74      128.12     20.88 o
   7   4  21        4.47        0.00     19.64 o
   1   5  21     1402.52     1299.55     56.08 o
   2   5  21       29.02       54.89     13.27 o
   3   5  21       31.59       26.14     10.89 o
   4   5  21        8.91       15.12      9.96 o
   5   5  21      411.34      438.01     59.20 o
   6   5  21        0.09       14.37     12.71 o
   7   5  21        8.69        0.00     41.31 o
   0   6  21     2173.41     2125.83    183.74 o
   1   6  21      103.06      113.63     19.50 o
   2   6  21       10.47       36.68     12.27 o
   3   6  21       97.81       72.85     13.89 o
   4   6  21       36.01       41.35     14.90 o
   5   6  21       14.22       15.40     11.15 o
   6   6  21       14.31       10.69     16.03 o
   7   6  21        1.16        8.42     81.77 o
   1   7  21       67.26       88.70     18.14 o
   2   7  21       46.94       21.30     12.06 o
   3   7  21     1047.93     1009.26     50.05 o
   4   7  21        1.21       10.24     12.29 o
   5   7  21        0.01       23.75     10.38 o
   6   7  21       65.10       66.83     24.28 o
   0   8  21       14.69       36.21     18.55 o
   1   8  21       93.09       93.49     19.20 o
   2   8  21      345.83      283.03     31.46 o
   3   8  21        0.15       18.79     13.81 o
   4   8  21      224.65      244.32     33.29 o
   5   8  21       49.85       34.45     13.44 o
   6   8  21        8.40       25.17     16.60 o
   1   9  21       37.36       37.51     10.50 o
   2   9  21      115.55       88.88     22.68 o
   3   9  21       12.59       15.16     13.87 o
   4   9  21        0.57       10.48     12.70 o
   5   9  21        1.02       44.50     14.78 o
   6   9  21        1.18        8.88     19.46 o
   0  10  21       26.49       26.75     11.58 o
   1  10  21      723.41      772.03     37.93 o
   2  10  21       98.05       98.67     18.87 o
   3  10  21      104.85       65.72     18.49 o
   4  10  21       58.47       29.24     15.81 o
   5  10  21       10.81       39.34     17.16 o
   6  10  21       14.61       50.72     33.01 o
   1  11  21       91.61       88.10     16.20 o
   2  11  21      218.22      202.41     26.26 o
   3  11  21       63.71       46.65     14.06 o
   4  11  21      126.64      129.03     39.37 o
   5  11  21        1.40        0.00     16.41 o
   0  12  21      162.59      178.80     30.40 o
   1  12  21       81.34      102.09     16.44 o
   2  12  21       17.95       33.98     10.56 o
   3  12  21       43.46       49.56     18.56 o
   4  12  21        7.29        3.17     19.78 o
   5  12  21        7.54       13.44     17.07 o
   1  13  21        0.00        5.43      9.03 o
   2  13  21       53.99       65.55     16.26 o
   3  13  21       17.56        6.68     10.90 o
   4  13  21        2.20        4.43     17.48 o
   5  13  21       31.67       25.82     30.27 o
   0  14  21      289.79      298.04     58.74 o
   1  14  21       28.40       31.35     13.70 o
   2  14  21       95.82       95.51     22.42 o
   3  14  21        9.65        0.42     15.75 o
   4  14  21        6.11       30.59     33.30 o
   1  15  21       67.29       68.97     18.43 o
   2  15  21       20.29       43.73     20.69 o
   3  15  21       46.11       50.05     32.39 o
   0  16  21       49.54        0.00     16.35 o
   1  16  21       16.46       17.51     17.51 o
   2  16  21        3.04       20.18     28.11 o
   3  16  21        1.79       27.40     74.93 o
   1  17  21       12.89       23.65     24.84 o
   2  17  21        4.37       66.88     95.11 o
   0   0  22      137.79      180.69     41.26 o
   1   0  22        4.79        1.80     13.86 o
   2   0  22      989.97     1190.88     83.23 o
   3   0  22      636.02      789.17     62.24 o
   4   0  22      100.72       78.49     31.62 o
   5   0  22      230.08      214.83     41.66 o
   6   0  22       22.91       30.19     17.69 o
   7   0  22       28.06       19.47     61.86 o
   1   1  22       71.34       59.33     15.75 o
   2   1  22      411.68      436.11     34.20 o
   3   1  22     1484.87     1462.78     78.84 o
   4   1  22      169.77      160.78     21.94 o
   5   1  22       16.63       17.05     10.54 o
   6   1  22       38.29       37.72     17.27 o
   7   1  22        4.75        0.00     35.73 o
   0   2  22      736.86      835.63     45.45 o
   1   2  22      437.87      448.96     34.42 o
   2   2  22      425.04      464.46     38.69 o
   3   2  22        8.59       31.70     12.22 o
   4   2  22      153.24      155.90     22.24 o
   5   2  22      181.34      200.55     25.86 o
   6   2  22        9.92        7.19     12.24 o
   7   2  22        8.29        8.66     34.89 o
   1   3  22       40.02       67.30     14.05 o
   2   3  22      306.15      296.08     29.29 o
   3   3  22      227.18      263.79     37.66 o
   4   3  22       78.17       46.48     12.59 o
   5   3  22       68.11       51.36     22.82 o
   6   3  22        7.06        0.00     13.60 o
   7   3  22      125.15      120.72     44.61 o
   0   4  22      289.06      339.40     41.57 o
   1   4  22       79.42       51.20     13.38 o
   2   4  22      169.32      133.60     20.67 o
   3   4  22       94.83      117.17     21.92 o
   4   4  22        1.88        0.73      9.01 o
   5   4  22        4.70       22.08     16.15 o
   6   4  22       98.24       99.74     25.91 o
   7   4  22       11.61       46.98     34.25 o
   1   5  22      439.97      487.37     38.15 o
   2   5  22        6.34       20.41     13.57 o
   3   5  22       83.87       29.80     10.34 o
   4   5  22      152.11      131.99     23.76 o
   5   5  22      253.15      289.80     35.69 o
   6   5  22       32.83       41.89     19.54 o
   0   6  22      218.76      229.81     35.56 o
   1   6  22      543.38      516.15     40.32 o
   2   6  22       28.25       32.80     13.69 o
   3   6  22        1.56        7.31     10.78 o
   4   6  22       10.95       27.42     12.83 o
   5   6  22        5.76        0.00     11.41 o
   6   6  22       45.61       25.61     20.25 o
   1   7  22        5.56       23.82     10.25 o
   2   7  22       99.82      138.77     22.84 o
   3   7  22      180.45      150.26     40.30 o
   4   7  22        0.16        0.00     11.21 o
   5   7  22        0.04       16.71     12.39 o
   6   7  22        1.44       11.45     18.29 o
   0   8  22       68.69       56.27     17.27 o
   1   8  22       56.76       31.41     17.30 o
   2   8  22      346.13      342.73     38.14 o
   3   8  22        0.00        0.00     14.59 o
   4   8  22       98.79       96.72     29.72 o
   5   8  22       29.67        5.35     17.45 o
   6   8  22        4.64       27.32     19.76 o
   1   9  22       72.24       50.40     13.24 o
   2   9  22        0.85        0.00     11.87 o
   3   9  22       19.96       28.18     14.48 o
   4   9  22       15.58       37.03     16.26 o
   5   9  22       28.29       39.82     27.48 o
   6   9  22        5.01       38.16     46.81 o
   0  10  22       83.26       97.56     19.20 o
   1  10  22        8.37       15.28      7.70 o
   2  10  22       56.73       40.81     20.43 o
   3  10  22       42.51       56.04     18.73 o
   4  10  22       35.81       30.09     29.86 o
   5  10  22       13.75       24.39     26.43 o
   1  11  22        0.41        9.78      8.70 o
   2  11  22        6.32       14.30     10.68 o
   3  11  22       73.97       68.72     22.03 o
   4  11  22      127.69      116.57     33.31 o
   5  11  22        5.81       40.31     30.98 o
   0  12  22        5.31       13.25     14.05 o
   1  12  22       10.73        0.00     10.16 o
   2  12  22       64.27       87.96     16.79 o
   3  12  22        0.09        0.00     12.79 o
   4  12  22       20.03       10.87     24.68 o
   5  12  22       21.41       49.04     75.05 o
   1  13  22       12.08        6.48      9.08 o
   2  13  22       21.27       25.49     12.56 o
   3  13  22        0.60       33.68     18.02 o
   4  13  22        6.43        0.31     29.62 o
   0  14  22       85.47       67.75     43.85 o
   1  14  22        3.66        0.00     12.55 o
   2  14  22        0.97        0.00     11.17 o
   3  14  22       20.91       15.19     19.33 o
   4  14  22        7.87       30.50     45.68 o
   1  15  22        0.00       13.41     14.70 o
   2  15  22        0.00        0.00     23.81 o
   3  15  22       17.56        4.07     27.48 o
   0  16  22        0.55       22.29     25.26 o
   1  16  22        1.84       33.14     20.50 o
   2  16  22        4.19        0.00     33.45 o
   1   1  23       62.85       72.73     15.64 o
   2   1  23       62.28       67.38     13.70 o
   3   1  23      561.92      611.09     45.89 o
   4   1  23      242.04      317.86     33.59 o
   5   1  23       17.02        6.72     11.44 o
   6   1  23       34.01       36.00     14.16 o
   0   2  23        1.13       46.73     13.86 o
   1   2  23       72.86       78.04     15.38 o
   2   2  23      836.91      770.86     42.99 o
   3   2  23        1.27       24.92     11.57 o
   4   2  23      562.29      519.47     40.46 o
   5   2  23      180.72      225.77     26.80 o
   6   2  23       50.02       48.86     18.26 o
   1   3  23        9.24       32.96     12.68 o
   2   3  23       61.33       63.42     13.52 o
   3   3  23      613.42      583.32     44.75 o
   4   3  23       29.37       16.73     17.17 o
   5   3  23       75.05       68.40     13.96 o
   6   3  23        1.38        6.52     15.40 o
   0   4  23     1136.66     1146.10     66.36 o
   1   4  23      366.90      351.55     31.46 o
   2   4  23        5.59        0.00      9.17 o
   3   4  23       27.60       20.81     11.01 o
   4   4  23      199.56      254.07     31.97 o
   5   4  23      249.49      360.46     37.70 o
   6   4  23       69.55       51.60     18.02 o
   1   5  23      244.46      258.97     30.09 o
   2   5  23        0.53        0.00      8.69 o
   3   5  23      172.10      145.86     21.57 o
   4   5  23      179.32      148.89     20.95 o
   5   5  23       10.38        8.29     12.52 o
   6   5  23       17.87       25.32     19.04 o
   0   6  23        3.14       12.94     13.73 o
   1   6  23       27.37       19.94     10.52 o
   2   6  23      157.52      168.76     25.33 o
   3   6  23       14.54       17.20     11.22 o
   4   6  23       16.96        1.43     11.82 o
   5   6  23       65.03       61.80     18.87 o
   6   6  23        7.92        2.14     19.22 o
   1   7  23      264.50      191.87     31.97 o
   2   7  23      117.66      118.30     20.19 o
   3   7  23       50.32       54.76     18.26 o
   4   7  23       37.83       42.88     17.04 o
   5   7  23        2.29        6.34     17.63 o
   6   7  23       32.32       44.47     40.27 o
   0   8  23      136.83      140.05     31.61 o
   1   8  23      251.01      234.05     29.30 o
   2   8  23        1.25        3.29      9.57 o
   3   8  23       37.77       30.89     17.05 o
   4   8  23        5.17       33.97     17.33 o
   5   8  23       12.52       18.85     20.56 o
   1   9  23        9.27       18.80      8.92 o
   2   9  23       14.33       43.26     15.50 o
   3   9  23      112.32      132.85     23.82 o
   4   9  23        9.78       24.66     18.13 o
   5   9  23        0.08        0.00     47.14 o
   0  10  23       40.22       22.10     12.54 o
   1  10  23       14.21       39.17     10.94 o
   2  10  23        2.08       11.67     11.64 o
   3  10  23       16.51        0.58     13.39 o
   4  10  23        4.81       35.18     23.85 o
   5  10  23        6.92       25.40     52.52 o
   1  11  23        2.93       15.50      9.60 o
   2  11  23       14.00       12.01     10.92 o
   3  11  23       84.49       67.05     17.50 o
   4  11  23        2.70       18.65     36.59 o
   0  12  23       66.89       27.82     16.78 o
   1  12  23       12.06       26.55     10.00 o
   2  12  23        6.70       28.07     18.22 o
   3  12  23       17.81       19.16     16.38 o
   4  12  23       13.77        0.00     27.14 o
   1  13  23       35.47        5.12     20.16 o
   2  13  23       54.92       40.14     17.79 o
   3  13  23        4.50       15.13     20.77 o
   4  13  23        0.00        4.46     48.30 o
   0  14  23        2.72       22.88     15.88 o
   1  14  23        8.98       17.81     28.53 o
   2  14  23       13.25       53.97     24.60 o
   3  14  23        3.73        5.66     26.91 o
   1  15  23        4.81        5.09     18.87 o
   2  15  23       14.71        0.00     29.54 o
   0   0  24     1072.97      917.73     70.97 o
   1   0  24     1475.00     1159.07     80.34 o
   2   0  24       44.92       57.61     19.20 o
   3   0  24        6.95       11.17     15.28 o
   4   0  24      154.23      175.85     34.26 o
   5   0  24        4.39       21.94     18.72 o
   6   0  24       49.44       16.30     25.51 o
   1   1  24      482.79      422.69     34.84 o
   2   1  24      251.47      129.07     19.16 o
   3   1  24      595.93      599.60     42.29 o
   4   1  24       85.03      110.11     26.98 o
   5   1  24       67.25       93.46     16.49 o
   6   1  24       11.46        2.55     17.97 o
   0   2  24       31.21      101.97     24.21 o
   1   2  24      163.21       93.02     16.60 o
   2   2  24      228.38      223.02     27.15 o
   3   2  24      197.65      150.08     26.04 o
   4   2  24       35.88       46.70     19.83 o
   5   2  24       12.21       28.77     13.22 o
   6   2  24       28.05       13.22     21.12 o
   1   3  24      402.38      392.98     33.03 o
   2   3  24      317.31      299.08     46.52 o
   3   3  24       80.89       82.79     16.58 o
   4   3  24       31.78       38.35     13.62 o
   5   3  24       95.70       68.50     17.37 o
   6   3  24       15.84        3.02     19.39 o
   0   4  24       68.32       27.68     18.55 o
   1   4  24      596.66      544.03     38.38 o
   2   4  24        5.19       28.89     11.69 o
   3   4  24        0.01        8.97     10.24 o
   4   4  24       28.35       24.35     19.08 o
   5   4  24      118.85      140.62     28.65 o
   6   4  24       18.73       23.74     23.34 o
   1   5  24       90.41       63.08     18.22 o
   2   5  24        7.51       16.04     10.84 o
   3   5  24       92.12       72.12     14.89 o
   4   5  24       62.28       87.31     20.49 o
   5   5  24       68.01       96.89     28.90 o
   6   5  24       71.76       69.04     45.83 o
   0   6  24      173.42      169.93     40.96 o
   1   6  24      419.90      406.72     37.41 o
   2   6  24      201.45      206.12     27.96 o
   3   6  24       79.05       55.69     14.90 o
   4   6  24       18.62        1.07     12.80 o
   5   6  24        0.85       12.67     20.13 o
   1   7  24      256.36      224.27     30.91 o
   2   7  24        1.55       33.02     12.71 o
   3   7  24       54.87       37.72     15.62 o
   4   7  24       25.31       79.51     26.97 o
   5   7  24       51.40       54.76     23.65 o
   0   8  24        1.31        3.34     17.83 o
   1   8  24      290.77      312.93     34.20 o
   2   8  24        8.60       13.36     10.52 o
   3   8  24      196.02      190.39     40.53 o
   4   8  24       14.59       17.90     14.16 o
   5   8  24        6.13       19.42     22.88 o
   1   9  24       10.57       15.91      9.40 o
   2   9  24       22.14       43.50     21.13 o
   3   9  24      207.52      184.44     29.40 o
   4   9  24      108.87      120.94     35.49 o
   5   9  24        0.29        0.00     56.15 o
   0  10  24        1.37       24.59     31.95 o
   1  10  24       13.08       19.50     13.10 o
   2  10  24       12.79       24.82     10.77 o
   3  10  24       19.85       28.77     13.46 o
   4  10  24        0.09        4.07     39.75 o
   1  11  24       11.84       26.78     11.16 o
   2  11  24        0.68        0.00      9.67 o
   3  11  24       30.30       43.34     16.24 o
   4  11  24        0.02       21.10     42.68 o
   0  12  24        8.87        0.00     23.03 o
   1  12  24       21.74       17.52      9.98 o
   2  12  24       25.31       22.96     10.40 o
   3  12  24       16.70       14.57     24.41 o
   4  12  24        2.26        8.92     54.24 o
   1  13  24       11.78        0.00     13.84 o
   2  13  24        1.68        2.86     14.52 o
   3  13  24        2.82       17.70     28.10 o
   0  14  24       14.24        0.00     23.78 o
   1  14  24        2.94        0.00     13.89 o
   2  14  24        0.56        0.00     27.26 o
   1  15  24        5.08        0.00     89.17 o
   1   1  25      252.16      285.35     30.32 o
   2   1  25        8.14       22.61     12.37 o
   3   1  25       98.54       94.89     17.76 o
   4   1  25        3.95       42.49     15.49 o
   5   1  25       47.47       21.43     19.28 o
   6   1  25       19.57        0.00     37.40 o
   0   2  25     1834.66     1466.16    168.32 o
   1   2  25      330.38      342.57     32.63 o
   2   2  25       63.69       73.90     16.02 o
   3   2  25      143.58      103.91     21.50 o
   4   2  25        7.23       31.41     13.86 o
   5   2  25        1.59        0.27     17.46 o
   6   2  25       12.75       13.66     47.26 o
   1   3  25       29.14       41.39     12.07 o
   2   3  25        0.74       13.45     10.66 o
   3   3  25       19.29       24.85     16.57 o
   4   3  25       31.10       49.30     14.43 o
   5   3  25        0.41       24.00     18.04 o
   0   4  25      439.06      447.05     98.19 o
   1   4  25      544.16      457.73     39.60 o
   2   4  25      282.36      229.32     28.21 o
   3   4  25       60.94       58.61     14.72 o
   4   4  25       52.88       74.25     15.27 o
   5   4  25       48.16       70.62     31.32 o
   1   5  25      210.29      204.90     27.75 o
   2   5  25      283.02      228.39     27.28 o
   3   5  25       29.63       47.40     13.29 o
   4   5  25       76.35       90.30     18.72 o
   5   5  25       16.39       35.96     24.59 o
   0   6  25       16.61        9.23     19.69 o
   1   6  25      358.15      357.57     36.42 o
   2   6  25       41.54       39.01     12.65 o
   3   6  25      103.66       98.59     22.47 o
   4   6  25      118.10      110.04     24.82 o
   5   6  25        5.01        0.00     21.29 o
   1   7  25       57.95       89.51     18.98 o
   2   7  25        9.34       17.51     16.40 o
   3   7  25        7.62       27.95     15.04 o
   4   7  25       52.98       60.35     21.30 o
   5   7  25        0.26        0.00     22.24 o
   0   8  25      122.49       76.90     28.37 o
   1   8  25      134.15      122.72     21.41 o
   2   8  25       26.27       38.24     12.83 o
   3   8  25       37.88       43.26     22.42 o
   4   8  25        0.57        1.96     22.63 o
   1   9  25        1.81        0.00      7.96 o
   2   9  25        1.10        7.33     16.52 o
   3   9  25       12.56       33.20     17.35 o
   4   9  25       14.35       30.44     30.39 o
   0  10  25        1.31        0.00     16.59 o
   1  10  25        0.28       30.99     13.35 o
   2  10  25       18.12       11.34     11.23 o
   3  10  25       23.35       29.22     18.44 o
   4  10  25        4.81        0.00     52.47 o
   1  11  25       32.91       10.84     14.91 o
   2  11  25        0.00        0.00     13.06 o
   3  11  25        8.53       24.81     19.41 o
   0  12  25        0.74       48.30     30.47 o
   1  12  25       19.89        0.00     18.98 o
   2  12  25        8.64        0.00     14.66 o
   3  12  25       50.49       90.63     37.37 o
   1  13  25        3.54        9.82     20.35 o
   2  13  25        3.77        0.00     20.51 o
   0  14  25        2.53        0.00     66.13 o
   1  14  25       11.51        0.00     35.71 o
   0   0  26        0.01        2.97     25.26 o
   1   0  26        5.96        0.00     19.55 o
   2   0  26       42.65       44.13     24.59 o
   3   0  26       45.74       41.15     30.24 o
   4   0  26       52.34       91.18     24.78 o
   5   0  26        1.97        0.00     42.62 o
   1   1  26       29.95       52.74     12.41 o
   2   1  26      151.38       96.55     17.61 o
   3   1  26        0.83       27.33     11.99 o
   4   1  26        0.02       15.25     15.84 o
   5   1  26       18.26       25.68     29.55 o
   0   2  26        8.20       46.42     27.06 o
   1   2  26      206.29      255.14     28.09 o
   2   2  26      130.48       88.85     18.15 o
   3   2  26       13.63        6.85     10.71 o
   4   2  26       31.75       54.82     14.22 o
   5   2  26        3.96       21.85     24.96 o
   1   3  26      213.85      199.41     25.12 o
   2   3  26        2.10       19.74     11.36 o
   3   3  26       11.31       18.73     10.95 o
   4   3  26       33.77       37.65     14.94 o
   5   3  26        3.69       34.48     22.57 o
   0   4  26       39.93       52.70     25.71 o
   1   4  26        3.31        0.00     13.24 o
   2   4  26       32.18       14.57     11.31 o
   3   4  26        3.96        1.16      9.43 o
   4   4  26        1.99       26.83     14.07 o
   5   4  26        3.13        0.00     34.15 o
   1   5  26       60.78       90.00     18.89 o
   2   5  26       95.12       55.28     21.83 o
   3   5  26       26.03       26.71     13.96 o
   4   5  26        3.04       16.40     19.09 o
   5   5  26        0.05        0.00     39.54 o
   0   6  26        0.32        1.22     28.98 o
   1   6  26        1.13       24.01     13.05 o
   2   6  26        2.72        0.00     14.73 o
   3   6  26        0.03       28.05     19.15 o
   4   6  26        0.78        0.00     22.75 o
   5   6  26        0.42        0.00     60.93 o
   1   7  26      110.22      103.57     23.84 o
   2   7  26        0.39        6.96     10.66 o
   3   7  26       25.10       21.68     19.00 o
   4   7  26       48.98       29.54     28.35 o
   0   8  26       46.51       73.42     27.55 o
   1   8  26        5.19        1.27     10.69 o
   2   8  26       16.93       13.76     17.59 o
   3   8  26        5.66       20.27     18.98 o
   4   8  26        7.69        0.00     27.62 o
   1   9  26       99.88      118.81     33.50 o
   2   9  26        1.49       12.31     13.71 o
   3   9  26        2.57        9.48     18.76 o
   4   9  26        0.53       29.11     28.91 o
   0  10  26       52.15       21.78     17.73 o
   1  10  26       76.37       70.82     17.28 o
   2  10  26        2.87        0.00     11.25 o
   3  10  26       18.51        1.81     24.30 o
   1  11  26        0.74       22.96     17.70 o
   2  11  26       12.28       20.54     15.83 o
   3  11  26       11.30        0.00     23.94 o
   0  12  26       12.21       75.05     80.25 o
   1  12  26       15.84       10.25     12.81 o
   2  12  26       36.19       69.53     24.42 o
   1   1  27        2.96       11.72     12.61 o
   2   1  27      134.32      126.65     19.60 o
   3   1  27       30.53       15.61     13.18 o
   4   1  27       10.53       20.66     23.58 o
   5   1  27        0.22        4.89     40.25 o
   0   2  27        0.58        0.00     20.53 o
   1   2  27       47.06       58.78     16.21 o
   2   2  27        1.49       12.33     12.01 o
   3   2  27        4.38        6.56     12.53 o
   4   2  27        1.12       21.09     25.66 o
   5   2  27        0.26       20.95     43.07 o
   1   3  27        3.18        0.00     11.28 o
   2   3  27       13.99       22.78     11.24 o
   3   3  27        1.00        5.55     18.11 o
   4   3  27       17.11       34.63     24.01 o
   0   4  27       11.17       28.45     20.86 o
   1   4  27       88.52       56.72     21.17 o
   2   4  27       25.76        0.00     14.73 o
   3   4  27        5.33        6.35     11.51 o
   4   4  27        5.72       18.92     24.45 o
   1   5  27        3.61        0.00     12.64 o
   2   5  27        6.51       52.77     14.68 o
   3   5  27       18.83       22.30     13.47 o
   4   5  27       11.71       16.98     36.81 o
   0   6  27        0.54        0.00     19.65 o
   1   6  27       25.04        5.74     13.75 o
   2   6  27        3.48        2.17     11.76 o
   3   6  27       14.22       18.87     16.45 o
   4   6  27        9.21        0.32     37.98 o
   1   7  27       63.29       51.88     19.74 o
   2   7  27        5.08       19.77     18.83 o
   3   7  27       60.47       56.32     25.67 o
   4   7  27       56.51       97.01     64.25 o
   0   8  27        2.19        4.99     14.40 o
   1   8  27       12.96        0.00     12.76 o
   2   8  27        4.35        0.24     19.29 o
   3   8  27       17.96       30.78     30.20 o
   1   9  27       30.88       25.21     12.46 o
   2   9  27        1.47        0.00     20.37 o
   3   9  27       84.59      114.08     49.09 o
   0  10  27       10.41       56.60     26.29 o
   1  10  27        2.40       23.27     32.81 o
   2  10  27        0.21       13.80     19.54 o
   1  11  27        2.68       13.73     33.56 o
   2  11  27        8.83        5.20     49.04 o
   0   0  28      193.60      136.04     58.73 o
   1   0  28       18.77       27.44     25.51 o
   2   0  28       21.58       21.79     16.34 o
   3   0  28      122.77      173.89     43.05 o
   4   0  28        0.23        6.65     47.16 o
   1   1  28        0.57        1.43     15.99 o
   2   1  28        7.06       18.65     12.63 o
   3   1  28       20.56       26.72     19.79 o
   4   1  28        6.98        0.00     33.84 o
   0   2  28        1.67        0.00     58.33 o
   1   2  28        6.64        0.00     13.63 o
   2   2  28        1.14        0.30     12.08 o
   3   2  28        2.55       16.61     14.67 o
   4   2  28        9.22       16.44     35.27 o
   1   3  28        8.43       27.37     16.76 o
   2   3  28        2.12       18.87     14.71 o
   3   3  28        1.32        8.04     17.34 o
   4   3  28        0.00        0.00     35.49 o
   0   4  28       35.00        0.00     19.69 o
   1   4  28        7.33       13.94     15.60 o
   2   4  28        7.05        0.00     12.23 o
   3   4  28        4.40       22.23     15.30 o
   4   4  28       23.95       18.06     37.87 o
   1   5  28        1.84        5.35     15.98 o
   2   5  28        4.32       25.54     15.65 o
   3   5  28        2.65       20.60     17.72 o
   0   6  28        0.09        0.00     17.83 o
   1   6  28        5.09        0.00     16.09 o
   2   6  28       12.94        0.85     15.19 o
   3   6  28       13.49       14.72     35.46 o
   1   7  28        0.13        0.00     19.05 o
   2   7  28        1.61       15.28     15.65 o
   3   7  28        9.45       11.66     44.36 o
   0   8  28       57.97       35.99     28.61 o
   1   8  28       38.78        6.00     20.05 o
   2   8  28        0.06       33.28     25.10 o
   1   9  28        3.71       21.52     19.59 o
   2   9  28       11.90       28.57     25.80 o
   0  10  28        1.05        6.09     50.53 o
   1  10  28       16.56       54.94     39.94 o
   1   1  29        4.47        0.00     33.22 o
   2   1  29        8.32       15.67     17.00 o
   3   1  29        3.55        0.00     20.86 o
   0   2  29       13.84        0.00     35.16 o
   1   2  29        0.88        0.54     31.27 o
   2   2  29        2.68        5.31     17.42 o
   3   2  29        2.91        2.94     23.41 o
   1   3  29       19.43        4.43     31.57 o
   2   3  29       11.82       21.48     16.63 o
   3   3  29        1.17        2.43     25.99 o
   0   4  29       30.47        0.00     44.45 o
   1   4  29        1.29       37.37     31.97 o
   2   4  29        0.02        0.00     22.07 o
   3   4  29        0.94        0.00     26.08 o
   1   5  29        0.16        0.00     28.11 o
   2   5  29       11.60        0.00     33.13 o
   3   5  29        0.93        1.79     32.14 o
   0   6  29        6.47       15.74     40.79 o
   1   6  29        0.10        0.00     24.10 o
   2   6  29       23.68       28.84     38.74 o
   1   7  29        3.87       29.18     32.10 o
   2   7  29        0.06       36.91     37.18 o
   0   8  29        5.21       29.93     43.58 o
   1   8  29        1.13        0.00     26.15 o
   0   0  30        1.51        0.00     89.17 o
   1   0  30        5.40        0.00     61.76 o
   2   0  30        4.47       35.14     61.60 o
   1   1  30        3.99        8.93     43.13 o
   2   1  30        1.79        0.00     39.32 o
   0   2  30        9.71        0.00     57.13 o
   1   2  30       38.82       17.69     44.49 o
   2   2  30        0.00       47.03     46.95 o
   1   3  30        3.40        2.05     38.08 o
   2   3  30        0.03        0.00     20.62 o
   0   4  30       16.00        0.00     50.00 o
   1   4  30        0.33        0.00     36.39 o
   2   4  30       20.04        0.00     28.24 o
   1   5  30        0.02       40.81     43.03 o
   0   6  30        0.31       16.35     51.27 o
   1   6  30        0.93        0.00     39.09 o
 
